# Supplementary material for: Quantitative tRNA-sequencing uncovers metazoan tissue-specific tRNA regulation
Source: Nat Commun. 2020 Aug 14;11:4104. doi: 10.1038/s41467-020-17879-x (PMC7428014; doi:10.1038/s41467-020-17879-x)
Supplement: Supplementary file 4 — Supplementary Software [file 41467_2020_17879_MOESM4_ESM.zip]

Archive with 9 entries (9 files):
- GtrnadbDownload_human.ipynb
- Pinkard_et_al_2020_code.Rmd
- Pinkard_et_al_2020_tRNA_core_tissues_mouse.Rmd
- Pinkard_et_al_2020_code_DM_experiments.Rmd
- annotate_structure_all_variants.Rmd
- Variant_analysis_Heatmaps_mouse.ipynb
- Pinkard_et_al_2020_tRNA_core_HEK293_human.Rmd
- Variant_analysis_pipeline.ipynb
- tRNA_seq_processing_script.txt
