# Supplementary material for: Quantitative tRNA-sequencing uncovers metazoan tissue-specific tRNA regulation
Source: Nat Commun. 2020 Aug 14;11:4104. doi: 10.1038/s41467-020-17879-x (PMC7428014; doi:10.1038/s41467-020-17879-x)
Supplement: Supplementary file 4 — Supplementary Software [file 41467_2020_17879_MOESM4_ESM.zip › GtrnadbDownload_human.ipynb]

# %% [code]
import pandas as pd
import numpy as np
import matplotlib.pyplot as plt
import matplotlib as mpl
mpl.rc('font', family='Arial')
import re

from glob import glob
from collections import Counter
from bs4 import BeautifulSoup
from urllib import request
from time import sleep

# %% [markdown]
# New tRNA pipeline

# %% [markdown]
## Seed initial df

# %% [code]
# Gather the text for each tRNA to get the modifications and import into soup
# Straight from source on: http://gtrnadb.ucsc.edu/GtRNAdb2/genomes/eukaryota/Hsapi38/Hsapi38-gene-list.html
df = pd.DataFrame()
for f,fileName in enumerate(glob('ref/GtRNAdb*.htm')):
    text = ''
    with open(fileName, 'r') as fin:
        for line in fin.readlines():
            text += line

    soup = BeautifulSoup(text)
    rows = soup.find_all("tr")[2:]
    # Check that all of the table rows have same structure
    assert all(len(x) == len(rows[0].find_all('td')) for x in rows), 'Table structure is inconsistent, inspect closer'

    # Instantiate the tempdf
    tempdf = pd.DataFrame()
    names = []
    urls = []
    antis = []
    aas = []
    otherAAs = []
    consistents = []

    for row in rows:
        cols = row.find_all('td')
        for i,col in enumerate(cols):
            if i == 0:
                names.append(col.find('a').text)
                urls.append(col.find('a')['href'])
            elif i == 3:
                antis.append(col.text)
            elif i == 4:
                aas.append(col.text)
            elif i == 6:
                otherAAs.append(col.text)
            elif i == 8:
                consistents.append(col.text)

    tempdf['name'] = names
    tempdf['url'] = urls
    tempdf['anti'] = antis
    tempdf['aa'] = aas
    tempdf['aaOther'] = otherAAs
    tempdf['consistent'] = consistents

    if all(x == 'consistent' for x in tempdf['consistent'].values):
        del(tempdf['aaOther'])
        del(tempdf['consistent'])
        
    df = pd.concat([df, tempdf], sort='False', ignore_index=True).reset_index(drop=True)

# %% [code]
df.head()

# %% [markdown]
## Fetch additional info from gtrnadb

# %% [code]
locusRE = re.compile('.*chr(.+):(\d*)-(\d*) \((.)\)')

# Instantiate variables.
if True:
    chrs = ['']*len(df)
    starts = ['']*len(df)
    ends = ['']*len(df)
    strands = ['']*len(df)
    upSeqs = ['']*len(df)
    downSeqs = ['']*len(df)
    introns = ['']*len(df)
    atyps = ['']*len(df)
    mods = ['']*len(df)
    seqs = ['']*len(df)
    structures = ['']*len(df)
    predSeqs = ['']*len(df)
    structStrs = ['']*len(df)
    predStrucs = ['']*len(df)

for u,url in enumerate(df['url'].values):
        sleep(3)
        print(url, ',', u, '/', len(df)-1, end=' '*10 + '\r')
        try:
            with request.urlopen(url) as response:
                html = response.read()
        except:
            sleep(20)
            with request.urlopen(baseURL + url) as response:
                html = response.read()
        
        # First table on the typical page
        soup = BeautifulSoup(html, 'lxml')
        tables = soup.find_all('table')
        table = tables[0]
        rows = table.find_all('tr')
        for r,row in enumerate(rows):
            cells = row.find_all('td')
            if cells[0].text == 'Locus':
                locus = cells[1].text[:cells[1].text.find(')')+1]
                search = re.search(locusRE, locus)
                if search:
                    chrs[u] = search.group(1)
                    starts[u] = search.group(2)
                    ends[u] = search.group(3)
                    strands[u] = search.group(4)
            elif cells[0].text == 'Upstream / Downstream Sequence':
                flanks = cells[1].text.split(' / ')
                try:
                    upSeqs[u] = flanks[0]
                    downSeqs[u] = flanks[1]
                except:
                    pass
            elif cells[0].text == 'Intron':
                introns[u] = cells[1].text
            elif cells[0].text == 'Atypical Features':
                atyps[u] = cells[1].text
            elif cells[0].text == 'Known Modifications (Modomics)':
                mods[u] = cells[1].text
                        
        # Second table on the typical page for seq and struc info
        soup = BeautifulSoup(html, 'html.parser')
        tables = soup.find_all('table')
        table = tables[1]
        rows = table.find_all('tr')
        for r,row in enumerate(rows):
            cells = row.find_all('td')
            if cells[0].text == 'Genomic Sequence':
                seqs[u] = cells[1].text
            elif cells[0].text == 'Secondary Structure (nested bp)':
                structures[u] = cells[1].text
                structStrs[u] = str(cells[1])
            elif cells[0].text == 'Predicted Mature tRNA':
                predSeqs[u] = cells[1].text
                
        # Get predStruc
        if introns[u] != 'None':
            intron = introns[u]
            struc = structures[u]
            
            intron = intron[:intron.find(' ')]
            intron = intron.split('-')
            intronStart = int(intron[0])-1
            intronEnd = int(intron[1])
            trimStruc = (struc[:intronStart] + struc[intronEnd:])
            predStrucs[u] = trimStruc
        else:
            predStrucs[u] = structures[u]

# Install into dataframe
if True:
    df['chr'] = chrs
    df['start'] = starts
    df['end'] = ends
    df['strand'] = strands
    df['upSeq'] = upSeqs
    df['downSeq'] = downSeqs
    df['intron'] = introns
    df['atyp'] = atyps
    df['mod'] = mods
    df['seq'] = seqs
    df['predSeq'] = predSeqs
    df['predDNAseq'] = [x.replace('U', 'T') for x in df['predSeq'].values]
    df['structure'] = structures
    df['predStruc'] = predStrucs
    
    classLookup = df.groupby('predSeq')['name'].apply(lambda x: ','.join(x))
    df['class'] = [classLookup.loc[x] for x in df['predSeq'].values]
    newClasses = []
    for clas in df['class'].values:
        if ',' in clas:
            clas = clas.split(',')
            clas = sorted(clas, key=lambda x: x[:x.rfind('-')+1] + x[x.rfind('-')+1:].zfill(2))
            clas = [clas[0]] + [x.replace('tRNA-', '') for x in clas[1:]]
            clas = [clas[0]] + [x.replace(x[:x.find('-', x.find('-')+1)+1:], '') if x[:x.find('-', x.find('-')+1)+1:] in clas[0] else x for x in clas[1:]]
            clas = ','.join(clas)
        newClasses.append(clas)

    df['class'] = newClasses
    
    df = df.reset_index(drop=True)

# %% [code]
df.head()

# %% [markdown]
## Import mitochondrial dna

# %% [markdown]
From http://mttrna.bioinf.uni-leipzig.de/mtDataOutput

# %% [code]
# Load tj fasta
mfa = ''

with open('ref/fasta.fst', 'r') as fin:
    for l,line in enumerate(fin.readlines()):
        if '>' in line and l != 0:
            mfa += '\n' + line
        elif '>' in line and l == 0:
            mfa += line
        else:
            mfa += line.rstrip()

# %% [code]
print(mfa)

# %% [code]
# Create mdf
mdf = pd.DataFrame()

mdf['class'] = [x.replace('>', '') for x in mfa.split('\n') if '>' in x]
mdf['predSeq'] = [x for x in mfa.split('\n') if '>' not in x]
mdf = mdf[mdf['class'].str.contains('mtdb')]
#mdf = mdf.sort_values('class').reset_index(drop=True)
print(mdf.shape)
mdf.head()

# %% [code]
for col in df.columns:
    if col not in mdf.columns:
        mdf[col] = ''

# %% [code]
df = df[~df['class'].str.contains('mtdb')]

# %% [code]
mdf = mdf[df.columns]

# %% [code]
df = pd.concat([df, mdf], sort='False', ignore_index=True).reset_index(drop=True)

# %% [code]
df.tail()

# %% [markdown]
## Before pushing to fasta, check for any sequence duplications for further class mergings

# %% [code]
assert len(df['class'].unique()) == len(df['predSeq'].unique()), 'There are duplicate sequences'

# %% [code]
df.to_csv('ref/mrefdf.tsv', sep='\t', index=None)

# %% [markdown]
# New Fasta generation function

# %% [code]
# For generating the fasta to align the reads against
# indfName = filename of a tsv dataframe w/ "name", "class", and "predSeq" columns
# outName = the desired name to write the fasta file to
def genRefFasta(indfName, outName):
    tdf = pd.read_csv(indfName, sep='\t')
    
    # Build the list of headers and sequences
    refHeaders = []
    refSequences = []

    for clas in sorted(list(tdf['class'].unique())):
        subdf = tdf[tdf['class'] == clas].copy()
        if len(subdf['predSeq'].unique()) != 1:
            uniqueSeqs = subdf['predSeq'].unique()
            nameMatches = []
            for seq in uniqueSeqs:
                associated = sorted(list(subdf[subdf['predSeq'] == seq]['name'].values))
                nameMatches.append(associated)
            nameMatches = np.array([nameMatch[0] + ','.join([addName[13:] for addName in nameMatch[1:]]) for nameMatch in nameMatches])
            sortInds = np.argsort(nameMatches)
            uniqueSeqs = uniqueSeqs[sortInds]
            nameMatches = nameMatches[sortInds]
            for n in range(len(nameMatches)):
                refHeaders.append(nameMatches[n])
                refSequences.append(uniqueSeqs[n])
        else:
            headerStr = '>' + clas
            seqStr = subdf['predSeq'].values[0].replace('U', 'T')
            refHeaders.append(headerStr)
            refSequences.append(seqStr)
            
    # Output to desired file in fasta format
    with open(outName, 'w') as fout:
        for i,header in enumerate(refHeaders):
            seq = refSequences[i]
            fout.write(header + '\n')
                
            if len(seq) > 80:
                while(len(seq) > 80):
                    fout.write(seq[:80] + '\n')
                    seq = seq[80:]
                fout.write(seq + '\n')                    
            else:
                fout.write(seq + '\n')

# %% [code]
genRefFasta('ref/mrefdf.tsv', 'hg38-trna.fa')

# %% [code]
