# Supplementary material for: Quantitative tRNA-sequencing uncovers metazoan tissue-specific tRNA regulation
Source: Nat Commun. 2020 Aug 14;11:4104. doi: 10.1038/s41467-020-17879-x (PMC7428014; doi:10.1038/s41467-020-17879-x)
Supplement: Supplementary file 4 — Supplementary Software [file 41467_2020_17879_MOESM4_ESM.zip › Pinkard_et_al_2020_code.Rmd]

---
title: "Pinkard_et_al_2020_code"
output: html_document
---

```{r setup, include=FALSE}
knitr::opts_chunk$set(echo = TRUE)

library(ggplot2)
#library(extrafont)
library(wesanderson)
library(data.table)
library(tidyr)
library(Rsubread)
library(ggplot2)
library(Biostrings)
library(stringr)
library(reshape2)
library(gplots)
library(plyr)
library(corrplot)
library(DESeq2)
library(dplyr)
library(ggrepel)
library(ggforce)
library(viridis)
library(GenomicAlignments)
library(seqLogo)

```

## Fig 1: northern vs. array

```{r}
setwd("/Users/thomassweet/Desktop/Pinkard et al 2019 tRNAseq Second Submission Documents/Tables and Code/")

northern <- as.data.frame(read.csv("input/Manuscript_Figure_1_HEK293_FlpIN_northernvsarray.csv"))
northern.r2 <- (cor(northern$northern.bkg, northern$array, method = "pearson"))^2
northern.plot <- ggplot(data = northern, aes(x=northern.bkg, y = array ))+
  geom_point(size = 4)+
  theme(text = element_text(size=22), panel.background = element_blank(),axis.line = element_line(colour = "black"), axis.text=element_text(size=12),
        axis.title.y = element_text(margin = margin(t = 0, r = 20, b = 0, l = 0)))+
  theme(legend.title=element_blank(), plot.title = element_text(hjust = 0.5))+
  ggtitle('HEK293 FlpIN')+
  xlab('Northern intensity [Unit]')+
  ylab('Array intensity [Unit]')+
  geom_smooth(data = northern[c(3,4)], method = "lm")

ggsave(plot=northern.plot,height=6,width=6,dpi=200, filename="output/Fig_1_HEK293_northern_array_correlation.pdf", useDingbats=FALSE)

```

##Fig 1 and 2: array vs seq scatter plots and correlations

```{r}
setwd("/Users/thomassweet/Desktop/Pinkard et al 2019 tRNAseq Second Submission Documents/Tables and Code/")

cor.array <- read.csv("input/Array_seq_comparisons.csv", header = TRUE)

colNames <- colnames(cor.array)[2:9]

pdf("output/Fig_1_2_HEK293_array_seq_correlation.pdf")
for (i in 1:(length(cor.array)-2)) {
    cor <- as.data.frame(cor(cor.array[,i+2], cor.array[,2], method = "pearson" ))
    plot <- ggplot(cor.array, aes(x = cor.array[,i+2] , y = cor.array[,2])) +
        theme(text = element_text(size=22), panel.background = element_blank(),axis.line = element_line(colour = "black"), axis.text=element_text(size=12),
              axis.title.y = element_text(margin = margin(t = 0, r = 20, b = 0, l = 0)))+
        geom_point(size = 4) +
        theme(plot.title = element_text(hjust = 0.5))+
        ggtitle(paste('HEK293 Array vs.',colnames(cor.array)[i+2]))+
        xlab('gene expression [RPM]')+
        ylab('array intensity [Unit]')+
        geom_smooth(method = "lm", size = 2)+
        scale_color_manual(values = wes_palette("Darjeeling1"))+
        scale_fill_manual(values = wes_palette("Darjeeling1"))
    plot.r2 <- plot +  geom_text(x = 20000, y = 0, label = as.character(substr(as.character(cor[1,1]^2), 1, 6)), parse = TRUE)
    print(plot.r2)
}
dev.off()

```

##Ext Data Fig 1: MAPQ histogram and read length distributions for 293 QuantM-seq

```{r}
setwd("/Users/thomassweet/Desktop/Pinkard et al 2019 tRNAseq Second Submission Documents/Tables and Code/")

#Make sure this points to the correctly mapped bam files

bamFiles <- c("/Volumes/LaCie/Pinkard_et_al_2019_2nd_submission/Human_Cell_Line_tRNAseq/HEK seq/4042circOP_S7_R1.bam","/Volumes/LaCie/Pinkard_et_al_2019_2nd_submission/Human_Cell_Line_tRNAseq/HEK seq/4043circOP_S8_R1.bam")

for(i in 1:length(bamFiles)){
    print(bamFiles[i])
    HEK.1 <- readGAlignments(bamFiles[i], param=ScanBamParam(what="mapq"))
    HEK.1 <- as.data.frame(HEK.1)
    HEK.1$seqnames <- gsub("Homo_sapiens_tRNA-","",HEK.1$seqnames)
    HEK.1$mapping <- ifelse(test = HEK.1$mapq >=10,"Mapped","Unmapped")

    p <- ggplot(data=HEK.1,aes(x=mapq)) + geom_histogram(binwidth=1,position = "dodge2") + xlim(0,50)
    q <- ggplot(data=HEK.1,aes(x=qwidth,color=mapping,fill=mapping)) + geom_histogram(binwidth=1,position="dodge2") + scale_x_continuous(breaks=seq(0,100,10),limits=c(0,100))
    
    pdf(paste0("output/Ext_Data_Fig_1_","293_",i,"_mapq_mappability.pdf"))
    print(p)
    print(q)
    dev.off()
    
    rm(HEK.1)
}
```


##Ext Data Fig 1: read counts and reads mapped

```{r}
mapping.stats <- as.data.frame(read.csv("input/HEK_mapping_stats.csv"))
mapping.stats <- mapping.stats[-c(4:9,11,12),c(1,4:9,2:3,10:17)] 

map.stats.list <- list()
for (i in 2:ncol(mapping.stats)) {
    temp <- data.frame(mapping.stats[,c(1,i)])
    temp[2] <- temp[2]/sum(temp[2])
    temp$identity <- colnames(temp)[2]
    colnames(temp)[1:2] <- c("type","percent")
    map.stats.list[[i]] <- as.data.frame(temp)
    print(map.stats.list[[i]])
}
map.stats.list[[1]] <- NULL
sequencing.stats <- ldply(map.stats.list, data.frame)
sequencing.stats$identity <- factor(sequencing.stats$identity,levels=unique(sequencing.stats$identity))

pdf("output/Ext_Data_Fig_1_read_distribution.pdf")
ggplot(data = sequencing.stats, aes(x = identity, y = percent, fill = type))+
    geom_bar(stat = "identity", color="black", size = 1, position = position_stack())+
    theme(axis.text.x = element_text(angle = 90, hjust = 1, vjust = 0.5),
          panel.grid.major = element_blank(),
          panel.grid.minor = element_blank(),
          panel.background = element_blank())+
    ggtitle("sequencing summary")
dev.off()


#####Extended Data Fig 1 proportion reads mapped

total.reads.list <- list()
for (i in 2:ncol(mapping.stats)) {
    temp <- data.frame(mapping.stats[,c(1,i)])
    temp$reads <- sum(temp[2])
    temp$identity <- colnames(temp)[2]
    colnames(temp)[1:2] <- c("type","percent")
    temp[2] <- NULL
    temp <- temp[-c(2:nrow(temp)),]
    total.reads.list[[i]] <- as.data.frame(temp)
    print(total.reads.list[[i]])
}

total.reads.list[[1]] <- NULL
#total.reads.list[[5]] <- NULL
sequencing.reads <- ldply(total.reads.list, data.frame)
sequencing.reads$identity <- factor(sequencing.reads$identity,levels=unique(sequencing.reads$identity))

pdf("output/Ext_Data_Fig_1_totalmappedreads.pdf")
ggplot(data = sequencing.reads, aes(x = identity, y = reads, fill="dodgerblue"))+
    geom_bar(stat = "identity", color="black", size = 1.5, position = position_stack())+
    theme(axis.text.x = element_text(angle = 90, hjust = 1, vjust = 0.5),
          panel.grid.major = element_blank(),
          panel.grid.minor = element_blank(),
          panel.background = element_blank())+
    ggtitle("sequencing reads")
dev.off()

```

##Fig 2 and Ext Data Fig 2: tRNA-seq correlation heatmaps

```{r}
hek.variant.counts <- as.data.frame(read.csv("input/HEK_tRNA_gene_summary_cyto_RPM.csv"))
dim(hek.variant.counts)
hek.variant.counts <- as.data.frame(subset(hek.variant.counts, substr(hek.variant.counts$X, 1,13) != "mtdbDmtdbD000"))
dim(hek.variant.counts)
hek.variant.counts$X <- substr(hek.variant.counts$X, 1,12)
rownames(hek.variant.counts) <- hek.variant.counts$X
hek.variant.counts$X <- NULL
#hek.variant.counts <- subset(hek.variant.counts, rowSums(hek.variant.counts > 1) >= 2) # for filtering based upon reads. need to include zeros though...
#hek.variant.counts <- log10(hek.variant.counts)
#hek.variant.counts <- replace(hek.variant.counts, hek.variant.counts < 0, 0)

##Plot YAMAT, Hydro, and QuantM

circ.dm.variant.counts <- hek.variant.counts[(c(3:4,5:8,1:2))]
tail(circ.dm.variant.counts)
#circ.dm.variant.counts <- circ.dm.variant.counts[c(3:10,1,2)]
#tail(circ.dm.variant.counts)
#circ.dm.variant.counts[262,] <- colSums(circ.dm.variant.counts)
#tail(circ.dm.variant.counts)

#for (i in 1:ncol(circ.dm.variant.counts)) {
#  circ.dm.variant.counts[i] <- circ.dm.variant.counts[i]/circ.dm.variant.counts[262,i]
#}
#tail(circ.dm.variant.counts)
#circ.dm.variant.counts <- circ.dm.variant.counts[-262,]
#tail(circ.dm.variant.counts)

circ.dm.cor.seq.method <- as.data.frame(matrix(nrow = 8, ncol = 8))
for (j in 1:ncol(circ.dm.variant.counts)) {
    for (i in 1:ncol(circ.dm.variant.counts)) {
        rownames(circ.dm.cor.seq.method)[j] <- colnames(circ.dm.variant.counts[j])
        colnames(circ.dm.cor.seq.method)[i] <- colnames(circ.dm.variant.counts)[i]
        circ.dm.cor.seq.method[j,i] <- cor(circ.dm.variant.counts[j],circ.dm.variant.counts[i], method = "pearson")
    }
}
circ.dm.cor.seq.method <- round(circ.dm.cor.seq.method, 2)

Colors = magma(100, direction = -1)
Colors=colorRampPalette(Colors)(299)
col_breaks = c(seq(0.25,0.4,length=100),
               seq(0.41,0.7, length=100),
               seq(0.71,1,length=100))
pdf("output/Fig_2_heatmap_seq_corplot_HEK293_YAMAT_Hydro_QuantM.pdf")
heatmap.2(as.matrix(circ.dm.cor.seq.method),dendrogram='none', Rowv=FALSE, Colv=FALSE,
          col=Colors,
          breaks = col_breaks,
          density.info="none",
          trace="none",
          cellnote = as.matrix(circ.dm.cor.seq.method),
          notecol="white",
          symm=F,symkey=F,symbreaks=T, scale="none",labCol = colnames(circ.dm.cor.seq.method) ,labRow = rownames(circ.dm.cor.seq.method), key.xlab="Pearson r-value")
dev.off()

####Plot DM-tRNA-seq

circ.dm.variant.counts <- hek.variant.counts[(c(9:10,11:12,13:14,15:16))]
tail(circ.dm.variant.counts)
#circ.dm.variant.counts <- circ.dm.variant.counts[c(3:10,1,2)]
#tail(circ.dm.variant.counts)
#circ.dm.variant.counts[262,] <- colSums(circ.dm.variant.counts)
#tail(circ.dm.variant.counts)

#for (i in 1:ncol(circ.dm.variant.counts)) {
#  circ.dm.variant.counts[i] <- circ.dm.variant.counts[i]/circ.dm.variant.counts[262,i]
#}
#tail(circ.dm.variant.counts)
#circ.dm.variant.counts <- circ.dm.variant.counts[-262,]
#tail(circ.dm.variant.counts)

circ.dm.cor.seq.method <- as.data.frame(matrix(nrow = 8, ncol = 8))
for (j in 1:ncol(circ.dm.variant.counts)) {
    for (i in 1:ncol(circ.dm.variant.counts)) {
        rownames(circ.dm.cor.seq.method)[j] <- colnames(circ.dm.variant.counts[j])
        colnames(circ.dm.cor.seq.method)[i] <- colnames(circ.dm.variant.counts)[i]
        circ.dm.cor.seq.method[j,i] <- cor(circ.dm.variant.counts[j],circ.dm.variant.counts[i], method = "pearson")
    }
}
circ.dm.cor.seq.method <- round(circ.dm.cor.seq.method, 2)

Colors = magma(100, direction = -1)
Colors=colorRampPalette(Colors)(299)
col_breaks = c(seq(0.25,0.4,length=100),
               seq(0.41,0.7, length=100),
               seq(0.71,1,length=100))
pdf("output/Ext_Data_Fig_2_heatmap_seq_corplot_HEK293T_DM_tRNA_seq.pdf")
heatmap.2(as.matrix(circ.dm.cor.seq.method),dendrogram='none', Rowv=FALSE, Colv=FALSE,
          col=Colors,
          breaks = col_breaks,
          density.info="none",
          trace="none",
          cellnote = as.matrix(circ.dm.cor.seq.method),
          notecol="white",
          symm=F,symkey=F,symbreaks=T, scale="none",labCol = colnames(circ.dm.cor.seq.method) ,labRow = rownames(circ.dm.cor.seq.method), key.xlab="Pearson r-value")
dev.off()


```

##Ext Data Fig 2: log scale expression QuantM vs YAMAT and Hydro-seq

```{r}
setwd("/Users/thomassweet/Desktop/Pinkard et al 2019 tRNAseq Second Submission Documents/Tables and Code/")

#read in counts from csv

# for isodecoder level comparisons between seq methods
hek.variant.counts <- as.data.frame(read.csv("input/HEK_tRNA_gene_summary_cyto_RPM.csv"))
dim(hek.variant.counts)
hek.variant.counts <- as.data.frame(subset(hek.variant.counts, substr(hek.variant.counts$X, 1,13) != "mtdbDmtdbD000"))
dim(hek.variant.counts)
hek.variant.counts$X <- substr(hek.variant.counts$X, 1,12)
rownames(hek.variant.counts) <- hek.variant.counts$X
hek.variant.counts$X <- NULL
#hek.variant.counts <- subset(hek.variant.counts, rowSums(hek.variant.counts > 1) >= 2) # for filtering based upon reads. need to include zeros though...
hek.variant.counts <- log10(hek.variant.counts)
hek.variant.counts <- replace(hek.variant.counts, hek.variant.counts < 0, 0)

circ.counts <- hek.variant.counts[,1:2]
yamat.counts <- hek.variant.counts[,3:4]
hydro.counts <- hek.variant.counts[,4:5]
hydro.counts[,1] <- NULL
hydro.counts.3 <- hek.variant.counts[,6:8]

circ.counts$mean <- rowMeans(circ.counts)
yamat.counts$mean <- rowMeans(yamat.counts)
hydro.counts$mean <- rowMeans(hydro.counts)
hydro.counts.3$mean <- rowMeans(hydro.counts.3)

circ.counts$sd <- rowSds(as.matrix(circ.counts[,1:2]))
yamat.counts$sd <- rowSds(as.matrix(yamat.counts[,1:2]))
hydro.counts$sd <- 0
hydro.counts.3$sd <- rowSds(as.matrix(hydro.counts.3[,1:3]))

circ.counts <- circ.counts[order(-circ.counts$mean),]
yamat.counts <- yamat.counts[order(-yamat.counts$mean),]
hydro.counts <- hydro.counts[order(-hydro.counts$mean),]
hydro.counts.3 <- hydro.counts.3[order(-hydro.counts.3$mean),]

circ.counts$anticodon <- rownames(circ.counts)
yamat.counts$anticodon <- rownames(yamat.counts)
hydro.counts$anticodon <- rownames(hydro.counts)
hydro.counts.3$anticodon <- rownames(hydro.counts.3)

circ.counts$anticodon<- factor(circ.counts$anticodon, levels = circ.counts$anticodon)
yamat.counts$anticodon<- factor(yamat.counts$anticodon, levels = yamat.counts$anticodon)
hydro.counts$anticodon<- factor(hydro.counts$anticodon, levels = hydro.counts$anticodon)
hydro.counts.3$anticodon<- factor(hydro.counts.3$anticodon, levels = hydro.counts.3$anticodon)

circ.counts$type <- "circ"
yamat.counts$type <- "ayamat"
hydro.counts$type <- "hydro"
hydro.counts.3$type <- "hydro_3"

circ.counts.trim <- as.data.frame(circ.counts[3:6])
yamat.counts.trim <- as.data.frame(yamat.counts[3:6])
hydro.counts.trim <- as.data.frame(hydro.counts[2:5])
hydro.counts.3.trim <- as.data.frame(hydro.counts.3[4:7])

yamat.quantm.df <- rbind(circ.counts.trim, yamat.counts.trim)
hydro.quantm.df <- rbind(circ.counts.trim, hydro.counts.trim)
hydro.3.quantm.df <- rbind(circ.counts.trim,hydro.counts.3.trim)

yamat.quantm.df$type <- factor(yamat.quantm.df$type,levels=c("ayamat","circ"))
hydro.quantm.df$type <- factor(hydro.quantm.df$type,levels=c("hydro","circ"))
hydro.3.quantm.df$type <- factor(hydro.3.quantm.df$type,levels=c("hydro_3","circ"))

pdf("output/Ext_Data_Fig_2_yamat_vs_QuantM-seq_gene_level.pdf")
ggplot(data = yamat.quantm.df, aes(x = anticodon, y = mean, colour = type))+
  geom_point(stat = "identity", shape = 5, color="black", fill = "#00BFC4", size = 2)+
  geom_errorbar(aes(ymin=mean-sd, ymax=mean+sd), width = 1.5, size = 1)+
  ggtitle("log10 mean total counts by gene YAMAT-Seq vs. QuantM-Seq (n=2)")+
  theme(panel.grid.major = element_blank(), 
        panel.grid.minor = element_blank(), 
        panel.background = element_blank(),
        axis.text.x = element_text(angle = 90, hjust = 1, vjust = 0.5, size = 5),
        axis.text.y = element_text(size = 9),
        axis.title.x = element_text(size = 18),
        axis.title.y = element_text(size = 18),
        plot.title = element_text(size = 14, face = "bold"))+
  labs(x ="Gene", y = "Mean/SD [log10]")
dev.off()

pdf("output/Ext_Data_Fig_2_hydro_vs_QuantM-tRNA-Seq_gene_level.pdf")
ggplot(data = hydro.quantm.df, aes(x = anticodon, y = mean, colour = type))+
  geom_point(stat = "identity", shape = 5, color="black", fill = "#00BFC4", size = 2)+
  geom_errorbar(aes(ymin=mean-sd, ymax=mean+sd), width = 1.5, size = 1)+
  ggtitle("log10 mean total counts by gene Hydro-Seq vs. QuantM-Seq (n=2)")+
  theme(panel.grid.major = element_blank(), 
        panel.grid.minor = element_blank(), 
        panel.background = element_blank(),
        axis.text.x = element_text(angle = 90, hjust = 1, vjust = 0.5, size = 5),
        axis.text.y = element_text(size = 9),
        axis.title.x = element_text(size = 18),
        axis.title.y = element_text(size = 18),
        plot.title = element_text(size = 14, face = "bold"))+
  labs(x ="Gene", y = "Mean/SD [log10]")
dev.off()

pdf("output/Ext_Data_Fig_2_hydro3_vs_QuantM-tRNA-Seq_gene_level.pdf")
ggplot(data = hydro.3.quantm.df, aes(x = anticodon, y = mean, colour = type))+
  geom_point(stat = "identity", shape = 5, color="black", fill = "#00BFC4", size = 2)+
  geom_errorbar(aes(ymin=mean-sd, ymax=mean+sd), width = 1.5, size = 1)+
  ggtitle("log10 mean total counts by gene Hydro-Seq (n) vs. QuantM-Seq (n=2)")+
  theme(panel.grid.major = element_blank(), 
        panel.grid.minor = element_blank(), 
        panel.background = element_blank(),
        axis.text.x = element_text(angle = 90, hjust = 1, vjust = 0.5, size = 5),
        axis.text.y = element_text(size = 9),
        axis.title.x = element_text(size = 18),
        axis.title.y = element_text(size = 18),
        plot.title = element_text(size = 14, face = "bold"))+
  labs(x ="Gene", y = "Mean/SD [log10]")
dev.off()

```

##IF ONLY PLOTTING AND ALREADY HAVE READ LENGTHS, SKIP THIS CODE
##Calc read lengths for QuantM-seq; use these values combined with values taken from ImageJ for cDNA gel, Bioanalyzer to make master table

```{r}
##Get read counts over tRNA regions from bam files

setwd("/Volumes/LaCie/Pinkard_et_al_2019_2nd_submission/Human_Cell_Line_tRNAseq/HEK seq/")

bamFiles <- dir(".", "bam$")

br <- as.numeric(c("0","27","45","57","92","200"))
ranges = paste(head(br,-1), br[-1], sep=" - ")

counts <- data.frame(range = ranges)

for(i in 1:length(bamFiles)){
    print(bamFiles[i])
    HEK.1 <- readGAlignments(bamFiles[i], param=ScanBamParam(what="mapq"))
    HEK.1 <- as.data.frame(HEK.1)
    HEK.1$seqnames <- gsub("Homo_sapiens_tRNA-","",HEK.1$seqnames)
    HEK.1$mapping <- ifelse(test = HEK.1$mapq >=10,"Mapped","Unmapped")
    
    freq = hist(HEK.1$qwidth, breaks=br, include.lowest=TRUE, plot=FALSE)
    counts <- cbind(counts,freq$counts)
    colnames(counts)[i+1] <- bamFiles[i]
    
    rm(HEK.1)
}

write.csv(counts,"Read_length_counts.csv")

```


##Fig 2 and Ext Data Fig 2: cDNA vs dsDNA vs read lengths for QuantM-seq, DM-tRNA-seq

```{r}
setwd("/Users/thomassweet/Desktop/Pinkard et al 2019 tRNAseq Second Submission Documents/Tables and Code/")

#This table below was generated with by combining table from code above with table from ImageJ for cDNA gel and Bioanalyzer

length_dist <- read.table("input/cDNA_Bioanalyzer_reads_length_dist_QuantM.csv", sep=",",header = T)

length_dist$tRNA.Species <- factor(length_dist$tRNA.Species, levels=c("T loop","AC loop","D loop","FL"))
length_dist$ID.var <- factor(length_dist$ID.var,levels=c("cDNA","Bioanalyzer","Reads"))

pdf("output/Fig_2_cDNA_dsDNA_read_length_distribution_QuantM.pdf")
ggplot(data = length_dist, aes(x = tRNA.Species, y = percentage, fill = ID.var))+
    geom_bar(stat = "identity", color="black", size = 1, position = position_dodge())+
    theme(axis.text.x = element_text(angle = 90, hjust = 1, vjust = 0.5),
          panel.grid.major = element_blank(),
          panel.grid.minor = element_blank(),
          panel.background = element_blank())+
    ggtitle("Length Distribution")
dev.off()

##DM Total RNA

length_dist <- read.table("input/cDNA_reads_length_dist_DM_total.csv", sep=",",header = T)

length_dist$tRNA.Species <- factor(length_dist$tRNA.Species, levels=c("T loop","AC loop","D loop","FL"))
length_dist$ID.var <- factor(length_dist$ID.var,levels=c("cDNA","Reads"))

pdf("output/Ext_Data_Fig_2_cDNA_dsDNA_read_length_distribution_DM_total.pdf")
ggplot(data = length_dist, aes(x = tRNA.Species, y = percentage, fill = ID.var))+
    geom_bar(stat = "identity", color="black", size = 1, position = position_dodge())+
    theme(axis.text.x = element_text(angle = 90, hjust = 1, vjust = 0.5),
          panel.grid.major = element_blank(),
          panel.grid.minor = element_blank(),
          panel.background = element_blank())+
    ggtitle("Length Distribution")
dev.off()

#DM tRNA 

length_dist <- read.table("input/cDNA_reads_length_dist_DM_tRNA.csv", sep=",",header = T)

length_dist$tRNA.Species <- factor(length_dist$tRNA.Species, levels=c("T loop","AC loop","D loop","FL"))
length_dist$ID.var <- factor(length_dist$ID.var,levels=c("cDNA","Reads"))

pdf("output/Ext_Data_Fig_2_cDNA_dsDNA_read_length_distribution_DM_tRNA.pdf")
ggplot(data = length_dist, aes(x = tRNA.Species, y = percentage, fill = ID.var))+
    geom_bar(stat = "identity", color="black", size = 1, position = position_dodge())+
    theme(axis.text.x = element_text(angle = 90, hjust = 1, vjust = 0.5),
          panel.grid.major = element_blank(),
          panel.grid.minor = element_blank(),
          panel.background = element_blank())+
    ggtitle("Length Distribution")
dev.off()

```

##Fig 2: QuantM-seq nucleotide frequencies across CircLigase junction

```{r}
setwd("/Users/thomassweet/Desktop/Pinkard et al 2019 tRNAseq Second Submission Documents/Tables and Code/")

#ran Convert_fastq_to_fasta.sh first to get fasta from fastq

HEK_1_fq <- readDNAStringSet("input/4042circOP_S7_R1.fa")

HEK_2_fq <- readDNAStringSet("input/4043circOP_S8_R1.fa")

#HEK_1.10 <- subseq(HEK_1,1,10)

HEK1 <- consensusMatrix(HEK_1_fq,width = 10)

HEK2 <- consensusMatrix(HEK_2_fq,width = 10)

#Get all non-zero rows. Calc colSums and divide by colSums to get frequencies

PWM <- HEK1[1:4,1:3]
PWM <- prop.table(data.matrix(PWM), margin=2)

PWM2 <- HEK2[1:4,1:3]
PWM2 <- prop.table(data.matrix(PWM2), margin=2)


p <- makePWM(PWM[,1:3])
pdf("output/Fig_2_Nucleotide_Frequencies_293_1.pdf")
seqLogo(pwm = PWM,ic.scale = F)
dev.off()

p <- makePWM(PWM2)
pdf("output/Fig_2_Nucleotide_Frequencies_293_2.pdf")
seqLogo(pwm = PWM2,ic.scale = F)
dev.off()

##Call in cDNA and Bioanalyzer frequencies

cDNA <- read.table("input/cDNA_Nucleotide_Frequencies_293.csv", sep=",", row.names = 1)

Bioanalyzer <- read.table("input/Bioanalyzer_Nucleotide_Frequencies_293.csv", sep=",", row.names = 1)

#NOT GIVING CORRECT RESULTS

PWM <- prop.table(data.matrix(cDNA), margin=2)
PWM2 <- prop.table(data.matrix(Bioanalyzer), margin=2)

p <- makePWM(PWM)
pdf("output/Fig_2_Nucleotide_Frequencies_cDNA.pdf")
seqLogo(pwm = PWM,ic.scale = F)
dev.off()

p <- makePWM(PWM2)
pdf("output/Fig_2_Nucleotide_Frequencies_Bioanalyzer_library.pdf")
seqLogo(pwm = PWM2,ic.scale = F)
dev.off()

```

## THIS CODE IS FOR IF YOU NEED TO CALC READ LENGTHS FROM BAMS, OTHERWISE CAN GO TO NEXT CODE CHUNK FOR PLOT
## Ext Data Fig 3: DM QuantM-seq Read Lengths

```{r}
#Point to Bam Files; don't need if just plotting already counted read lengths

setwd("/Volumes/LaCie/Pinkard_et_al_2019_2nd_submission/Human_Cell_Line_tRNAseq_DM/")

bamFiles <- dir(".", "bam$")

br <- as.numeric(c("0","27","45","57","92","200"))
ranges = paste(head(br,-1), br[-1], sep=" - ")

counts <- data.frame(range = ranges)

for(i in 1:length(bamFiles)){
    print(bamFiles[i])
    HEK.1 <- readGAlignments(bamFiles[i], param=ScanBamParam(what="mapq"))
    HEK.1 <- as.data.frame(HEK.1)
    HEK.1$seqnames <- gsub("Homo_sapiens_tRNA-","",HEK.1$seqnames)
    HEK.1$mapping <- ifelse(test = HEK.1$mapq >=10,"Mapped","Unmapped")
    
    freq = hist(HEK.1$qwidth, breaks=br, include.lowest=TRUE, plot=FALSE)
    counts <- cbind(counts,freq$counts)
    colnames(counts)[i+1] <- bamFiles[i]
    
    rm(HEK.1)
}

write.csv(counts,"output/Read_Length_Distribution_DM_QuantM-seq.csv")
```

## Ext Data Fig 3: DM QuantM-seq Read Lengths

```{r}
setwd("/Users/thomassweet/Desktop/Pinkard et al 2019 tRNAseq Second Submission Documents/Tables and Code/")

counts <- read.csv("input/Read_Length_Distribution_DM_QuantM-seq.csv")

temp <- as.data.frame(lapply( counts[ , 3:ncol(counts)], function(x) x/sum(x, na.rm=TRUE) ))
temp$range <- counts$range
temp <- temp[1:4,c(1,2,5,6,9)]
temp.melt <- melt(temp,id.vars = "range")

pdf("output/Ext_Data_Fig_3_QuantM_DM_read_lengths.pdf")
ggplot(data = temp.melt, aes(x = range, y = value, fill = variable))+
    geom_bar(stat = "identity", color="black", size = 1, position = position_dodge())+
    theme(axis.text.x = element_text(angle = 90, hjust = 1, vjust = 0.5),
          panel.grid.major = element_blank(),
          panel.grid.minor = element_blank(),
          panel.background = element_blank())+
    ggtitle("Length Distribution")
dev.off()
```


## Ext Data Fig 3: Correlate +/- DM QuantM-seq

```{r}
setwd("/Users/thomassweet/Desktop/Pinkard et al 2019 tRNAseq Second Submission Documents/Tables and Code/")

Old_HEK <- read.csv("input/HEK_tRNA_gene_summary_cyto_RPM_with_array.csv")
New_HEK <- read.csv("input/HEK_DM_tRNA_gene_summary_cyto_RPM.csv")
array <- read.csv("/Users/thomassweet/Desktop/Pinkard et al 2019 tRNAseq Second Submission Documents/Tables and Code/input/Array.csv")

Old_HEK <- Old_HEK[,c(1,4,6,7)]
colnames(New_HEK)[1] <- "tRNA"

QuantM_seq <- merge(Old_HEK,New_HEK,by="tRNA")

cor(QuantM_seq[,3:(ncol(QuantM_seq))])

temp <- QuantM_seq[,c(3,4,7,8)]

circ.dm.cor.seq.method <- as.data.frame(matrix(nrow = 4, ncol = 4))
for (j in 1:ncol(temp)) {
    for (i in 1:ncol(temp)) {
        rownames(circ.dm.cor.seq.method)[j] <- colnames(temp[j])
        colnames(circ.dm.cor.seq.method)[i] <- colnames(temp)[i]
        circ.dm.cor.seq.method[j,i] <- cor(temp[j],temp[i], method = "pearson")
    }
}
circ.dm.cor.seq.method <- round(circ.dm.cor.seq.method, 2)

Colors = magma(100, direction = -1)
Colors=colorRampPalette(Colors)(299)
col_breaks = c(seq(0.25,0.4,length=100),
               seq(0.41,0.7, length=100),
               seq(0.71,1,length=100))
pdf("output/Ext_Data_Fig_3_heatmap_seq_corplot_HEK293_QuantM_DM.pdf")
heatmap.2(as.matrix(circ.dm.cor.seq.method),dendrogram='none', Rowv=FALSE, Colv=FALSE,
          col=Colors,
          breaks = col_breaks,
          density.info="none",
          trace="none",
          cellnote = as.matrix(circ.dm.cor.seq.method),
          notecol="white",
          symm=F,symkey=F,symbreaks=T, scale="none",labCol = colnames(circ.dm.cor.seq.method) ,labRow = rownames(circ.dm.cor.seq.method), key.xlab="Pearson r-value")
dev.off()

```

## Ext Data Fig 3: DM QuantM-seq correlation with Array

```{r}
setwd("/Users/thomassweet/Desktop/Pinkard et al 2019 tRNAseq Second Submission Documents/Tables and Code/")

QuantM_summed <- QuantM_seq %>%
    group_by(Probe) %>%
    summarise(X293_circ_1_sum = sum(X293_circ_1),X293_circ_2_sum = sum(X293_circ_2), X293_1_sum = sum(X293_1), X293_2_sum = sum(X293_2), X293_DM_1_sum = sum(X293_DM_1), X293_DM_2_sum = sum(X293_DM_2), X293_100ng_sum = sum(X293_100ng), X293_10ng_sum = sum(X293_10ng))

QuantM_summed <- QuantM_summed[2:nrow(QuantM_summed),]

temp <- merge(array,QuantM_summed,by="Probe")
Final <- data.frame(Probe=temp$Probe,array_avg=(temp$array.1 + temp$array.2 + temp$array.3) / 3, X293_circ_avg = (temp$X293_circ_1_sum + temp$X293_circ_2_sum) / 2, X293_avg = (temp$X293_1_sum + temp$X293_2_sum) / 2, X293_DM_avg = (temp$X293_DM_1_sum + temp$X293_DM_2_sum) / 2, X293_100ng = temp$X293_100ng_sum, X293_10ng = temp$X293_10ng_sum)

pdf("output/Ext_Data_Fig_3_New_HEK293_DM_array_seq_correlation.pdf")
for (i in 2:(ncol(Final)-1)) {
    cor <- as.data.frame(cor(Final[,i+1], Final[,2], method = "pearson" ))
    plot <- ggplot(Final, aes(x = Final[,i+1] , y = Final[,2])) +
        theme(text = element_text(size=22), panel.background = element_blank(),axis.line = element_line(colour = "black"), axis.text=element_text(size=12),
              axis.title.y = element_text(margin = margin(t = 0, r = 20, b = 0, l = 0)))+
        geom_point(size = 4) +
        theme(plot.title = element_text(hjust = 0.5))+
        ggtitle(paste('HEK293 Array vs.',colnames(Final)[i+1]))+
        xlab('gene expression [RPM]')+
        ylab('array intensity [Unit]')+
        geom_smooth(method = "lm", size = 2)+
        scale_color_manual(values = wes_palette("Darjeeling1"))+
        scale_fill_manual(values = wes_palette("Darjeeling1"))
    plot.r2 <- plot +  geom_text(x = 20000, y = 0, label = as.character(substr(as.character(cor[1,1]^2), 1, 6)), parse = TRUE)
    print(plot.r2)
}
dev.off()

```

## Ext Data Fig 3: Correlation of spike in input vs. sequenced

```{r}
setwd("/Users/thomassweet/Desktop/Pinkard et al 2019 tRNAseq Second Submission Documents/Tables and Code/")

Spike_in <- read.csv("input/Spike_In_Calcs.csv")

pdf("output/Ext_Data_Fig_3_spikeIn_input_vs_seq.pdf")
cor <- as.data.frame(cor(Spike_in[,8], Spike_in[,9], method = "pearson" ))
plot <- ggplot(Spike_in, aes(x = Spike_in[,8] , y = Spike_in[,9])) +
    theme(text = element_text(size=22), panel.background = element_blank(),axis.line = element_line(colour = "black"), axis.text=element_text(size=12),axis.title.y = element_text(margin = margin(t = 0, r = 20, b = 0, l = 0)))+
    geom_point(size = 4) +
    theme(plot.title = element_text(hjust = 0.5))+
    ggtitle(paste('Spike-in input vs. sequencing'))+
    xlab('Spike-In [Relative Amount]')+
    ylab('Spike_In [Relative RPM]')+
    geom_smooth(method = "lm", size = 2)+
    scale_color_manual(values = wes_palette("Darjeeling1"))+
    scale_fill_manual(values = wes_palette("Darjeeling1"))
plot.r2 <- plot +  geom_text(x = 20000, y = 0, label = as.character(substr(as.character(cor[1,1]^2), 1, 6)), parse = TRUE)
print(plot.r2)
dev.off()


```


## Fig 3: Mouse tissue tRNA total cytosolic counts

```{r}

setwd("/Users/thomassweet/Desktop/Pinkard et al 2019 tRNAseq Second Submission Documents/Tables and Code/")

cyto.anticodon <- read.csv('input/Mouse_tissue_tRNA_gene_summary_cyto_RPM.csv')
rownames(cyto.anticodon) <- cyto.anticodon$X
cyto.anticodon$X <- NULL

cyto.total.counts <- as.data.frame(colSums(cyto.anticodon[1:21]))

cb.cyto.mean <- as.data.frame(colMeans(as.data.frame(cyto.total.counts[1:3,1])))
cb.cyto.mean[2] <-colSds(as.matrix(cyto.total.counts[1:3,1]))
cb.cyto.mean[3] <- "Cerebellum"
cb.cyto.mean <- as.data.frame(cb.cyto.mean)
colnames(cb.cyto.mean) <- c("mean", "sd", "tissue")

cx.cyto.mean <- as.data.frame(colMeans(as.data.frame(cyto.total.counts[4:6,1])))
cx.cyto.mean[2] <-colSds(as.matrix(cyto.total.counts[4:6,1]))
cx.cyto.mean[3] <- "Cortex"
cx.cyto.mean <- as.data.frame(cx.cyto.mean)
colnames(cx.cyto.mean) <- c("mean", "sd", "tissue")

mo.cyto.mean <- as.data.frame(colMeans(as.data.frame(cyto.total.counts[7:9,1])))
mo.cyto.mean[2] <-colSds(as.matrix(cyto.total.counts[7:9,1]))
mo.cyto.mean[3] <- "Medulla Oblongata"
mo.cyto.mean <- as.data.frame(mo.cyto.mean)
colnames(mo.cyto.mean) <- c("mean", "sd", "tissue")

sc.cyto.mean <- as.data.frame(colMeans(as.data.frame(cyto.total.counts[10:12,1])))
sc.cyto.mean[2] <-colSds(as.matrix(cyto.total.counts[10:12,1]))
sc.cyto.mean[3] <- "Spinal Cord"
sc.cyto.mean <- as.data.frame(sc.cyto.mean)
colnames(sc.cyto.mean) <- c("mean", "sd", "tissue")

t.cyto.mean <- as.data.frame(colMeans(as.data.frame(cyto.total.counts[13:15,1])))
t.cyto.mean[2] <-colSds(as.matrix(cyto.total.counts[13:15,1]))
t.cyto.mean[3] <- "Tibialis"
t.cyto.mean <- as.data.frame(t.cyto.mean)
colnames(t.cyto.mean) <- c("mean", "sd", "tissue")

h.cyto.mean <- as.data.frame(colMeans(as.data.frame(cyto.total.counts[16:18,1])))
h.cyto.mean[2] <-colSds(as.matrix(cyto.total.counts[16:18,1]))
h.cyto.mean[3] <- "Heart"
h.cyto.mean <- as.data.frame(h.cyto.mean)
colnames(h.cyto.mean) <- c("mean", "sd", "tissue")

l.cyto.mean <- as.data.frame(colMeans(as.data.frame(cyto.total.counts[19:21,1])))
l.cyto.mean[2] <-colSds(as.matrix(cyto.total.counts[19:21,1]))
l.cyto.mean[3] <- "Liver"
l.cyto.mean <- as.data.frame(l.cyto.mean)
colnames(l.cyto.mean) <- c("mean", "sd", "tissue")

tissue.cyto.mean.sd <- as.data.frame(rbind(cb.cyto.mean,cx.cyto.mean,h.cyto.mean,l.cyto.mean,mo.cyto.mean,sc.cyto.mean,t.cyto.mean))
tissue.cyto.mean.sd$tissue <- factor(tissue.cyto.mean.sd$tissue,levels=c("Cortex","Cerebellum","Medulla Oblongata","Spinal Cord","Liver","Heart","Tibialis"))

pdf("output/Fig_3_total_cyto.pdf")
ggplot(data = tissue.cyto.mean.sd, aes(x = tissue, y = mean))+
  geom_bar(stat = "identity", color="black", fill = "#F8766D", size = 2)+
  geom_errorbar(aes(ymin=mean-sd, ymax=mean+sd), width = .2, size = 2)+
  ggtitle(paste("Mean total cytosolic counts","by tissue (n=3)", sep = " "))+
  theme(panel.grid.major = element_blank(), 
        panel.grid.minor = element_blank(), 
        panel.background = element_blank(),
        axis.text.x = element_text(size = 9),
        axis.text.y = element_text(size = 9),
        axis.title.x = element_text(size = 22),
        axis.title.y = element_text(size = 22),
        plot.title = element_text(size = 20, face = "bold"))
dev.off()


```

##Fig 3: Mouse tissue tRNA total mitochondrial counts

```{r}
order.anticodon.counts.tissue <- read.csv("input/Mouse_tissue_tRNA_gene_summary_mito_RPM.csv")
rownames(order.anticodon.counts.tissue) <- order.anticodon.counts.tissue$X
order.anticodon.counts.tissue$X <- NULL
sum.mito <- as.data.frame(colSums(order.anticodon.counts.tissue[,1:21]))

cb.mito.mean <- as.data.frame(colMeans(as.data.frame(sum.mito[1:3,1])))
cb.mito.mean[2] <-colSds(as.matrix(sum.mito[1:3,1]))
cb.mito.mean[3] <- "Cerebellum"
cb.mito.mean <- as.data.frame(cb.mito.mean)
colnames(cb.mito.mean) <- c("mean", "sd", "tissue")

cx.mito.mean <- as.data.frame(colMeans(as.data.frame(sum.mito[4:6,1])))
cx.mito.mean[2] <-colSds(as.matrix(sum.mito[4:6,1]))
cx.mito.mean[3] <- "Cortex"
cx.mito.mean <- as.data.frame(cx.mito.mean)
colnames(cx.mito.mean) <- c("mean", "sd", "tissue")

mo.mito.mean <- as.data.frame(colMeans(as.data.frame(sum.mito[7:9,1])))
mo.mito.mean[2] <-colSds(as.matrix(sum.mito[7:9,1]))
mo.mito.mean[3] <- "Medulla Oblongata"
mo.mito.mean <- as.data.frame(mo.mito.mean)
colnames(mo.mito.mean) <- c("mean", "sd", "tissue")

sc.mito.mean <- as.data.frame(colMeans(as.data.frame(sum.mito[10:12,1])))
sc.mito.mean[2] <-colSds(as.matrix(sum.mito[10:12,1]))
sc.mito.mean[3] <- "Spinal Cord"
sc.mito.mean <- as.data.frame(sc.mito.mean)
colnames(sc.mito.mean) <- c("mean", "sd", "tissue")

t.mito.mean <- as.data.frame(colMeans(as.data.frame(sum.mito[13:15,1])))
t.mito.mean[2] <-colSds(as.matrix(sum.mito[13:15,1]))
t.mito.mean[3] <- "Tibialis"
t.mito.mean <- as.data.frame(t.mito.mean)
colnames(t.mito.mean) <- c("mean", "sd", "tissue")

h.mito.mean <- as.data.frame(colMeans(as.data.frame(sum.mito[16:18,1])))
h.mito.mean[2] <-colSds(as.matrix(sum.mito[16:18,1]))
h.mito.mean[3] <- "Heart"
h.mito.mean <- as.data.frame(h.mito.mean)
colnames(h.mito.mean) <- c("mean", "sd", "tissue")

l.mito.mean <- as.data.frame(colMeans(as.data.frame(sum.mito[19:21,1])))
l.mito.mean[2] <-colSds(as.matrix(sum.mito[19:21,1]))
l.mito.mean[3] <- "Liver"
l.mito.mean <- as.data.frame(l.mito.mean)
colnames(l.mito.mean) <- c("mean", "sd", "tissue")

tissue.mito.mean.sd <- as.data.frame(rbind(cb.mito.mean,cx.mito.mean,h.mito.mean,l.mito.mean,mo.mito.mean,sc.mito.mean,t.mito.mean))
tissue.mito.mean.sd$tissue <- factor(tissue.mito.mean.sd$tissue,levels=c("Cortex","Cerebellum","Medulla Oblongata","Spinal Cord","Liver","Heart","Tibialis"))

pdf("output/Fig_3_total_mito.pdf")
ggplot(data = tissue.mito.mean.sd, aes(x = tissue, y = mean))+
  geom_bar(stat = "identity", color="black", fill = "#00BFC4", size = 2)+
  geom_errorbar(aes(ymin=mean-sd, ymax=mean+sd), width = .2, size = 2)+
  ggtitle(paste("Mean total mitochondrial counts","by tissue (n=3)", sep = " "))+
  theme(panel.grid.major = element_blank(), 
        panel.grid.minor = element_blank(), 
        panel.background = element_blank(),
        axis.text.x = element_text(size = 9),
        axis.text.y = element_text(size = 9),
        axis.title.x = element_text(size = 22),
        axis.title.y = element_text(size = 22),
        plot.title = element_text(size = 20, face = "bold"))
dev.off()

```

##Fig 3: Proportion of mito vs. cyto tRNA in mouse tissues

```{r}
cyto.total.counts$type <- "cyto"
sum.mito$type <- "mito"

total <- cbind(cyto.total.counts,sum.mito)
total$cyto.percent <- total$`colSums(cyto.anticodon[1:21])` / (total$`colSums(cyto.anticodon[1:21])` + total$`colSums(order.anticodon.counts.tissue[, 1:21])`)
total$mito.percent <- total$`colSums(order.anticodon.counts.tissue[, 1:21])` / (total$`colSums(cyto.anticodon[1:21])` + total$`colSums(order.anticodon.counts.tissue[, 1:21])`)
total$tissue <- rownames(total)

cyto <- total[,c(7,5,2)]
colnames(cyto)[2] <- "percent"
mito <- total[,c(7,6,4)]
colnames(mito)[2] <- "percent"

Final <- rbind(cyto,mito)
Final$tissue <- factor(Final$tissue,levels=c("Cortex_1","Cortex_2","Cortex_3","Cerebellum_1","Cerebellum_2","Cerebellum_3","Medulla_oblongata_1","Medulla_oblongata_2","Medulla_oblongata_3","Spinal_cord_1","Spinal_cord_2","Spinal_cord_3","Liver_1","Liver_2","Liver_3","Heart_1","Heart_2","Heart_3","Tibialis_1","Tibialis_2","Tibialis_3"))

pdf("output/Fig_3_cyto_mito_distribution.pdf")
ggplot(data = Final, aes(x = tissue, y = percent, fill = type, label = round(percent,2)))+
  geom_bar(stat = "identity", color="black", size = 1, position = position_stack())+
  theme(axis.text.x = element_text(angle = 90, hjust = 1, vjust = 0.5),
        panel.grid.major = element_blank(),
        panel.grid.minor = element_blank(),
        panel.background = element_blank())+
        geom_text(size = 3, position = position_stack(vjust = 0.5),angle=90)+
  ggtitle("sequencing summary")
dev.off()

```

##Fig 3: Heatmap anticodon expression across tissues

```{r}
setwd("/Users/thomassweet/Desktop/Pinkard et al 2019 tRNAseq Second Submission Documents/Tables and Code/")

#read in counts from csv
tissue.counts <- read.csv('input/Mouse_tissue_tRNA_gene_summary_raw_counts.csv')
tissue.genesum <- read.csv('input/Mouse_tissue_tRNA_gene_summary_cyto_RPM.csv')

#swap column names to something easily interpretted
#colnames(tissue.counts) <- colnames(tissue.genesum)
#change row names to gene names in column "X" from tissue.counts and remove column "X"
rownames(tissue.counts) <- tissue.counts$X
tissue.counts$X <- NULL
head(tissue.counts)

Colors = magma(100)
Colors=colorRampPalette(Colors)(599)
col_breaks = c(seq(-2,1,length=100),
               seq(1.01,2,length=100),
               seq(2.01,3,length=100),
               seq(3.01,4, length = 100), 
               seq(4.01,5,length=100),
               seq(5.01,5.5,length=100))
#heatmap total
cyto.anticodon <- as.data.frame(fread("input/Mouse_tissue_tRNA_anticodon_summary_RPM.csv"))
rownames(cyto.anticodon) <- cyto.anticodon$V1
cyto.anticodon$V1 <- NULL

myord <- c("Cortex_1","Cortex_2","Cortex_3","Cerebellum_1","Cerebellum_2","Cerebellum_3","Medulla_oblongata_1","Medulla_oblongata_2","Medulla_oblongata_3","Spinal_cord_1","Spinal_cord_2","Spinal_cord_3","Liver_1","Liver_2","Liver_3","Heart_1","Heart_2","Heart_3","Tibialis_1","Tibialis_2","Tibialis_3")

#Export to PDF
pdf("output/Fig_3_heatmap_anticodon_tissue.pdf")
heatmap.2(as.matrix(log10(cyto.anticodon[,myord]+0.00001)),dendrogram='none', Rowv=TRUE, Colv=FALSE,
          col=Colors,
          breaks = col_breaks,
          density.info="none",
          trace="none",
          symm=F,symkey=F,symbreaks=T, scale="none", labRow = rownames(cyto.anticodon), key.xlab="Log10 Counts")
dev.off()

```

##Fig 3: Anticodon level MDS plot across tissues

```{r}
#MDS plot for mouse tissues
mat_data_mouse <- read.csv("input/Mouse_tissue_tRNA_anticodon_summary_RPM.csv")
mat_data_mouse <- mat_data_mouse[,order(colnames(mat_data_mouse))]
mat_data_mouse$X <- NULL

colnames(mat_data_mouse)<- c("CB1", "CB2", "CB3","CX1","CX2","CX3","H1","H2","H3","L1","L2","L3","MO1","MO2","MO3","SC1","SC2","SC3","T1","T2","T3")
fib_mat_data_mouse <- mat_data_mouse
#rownames(fib_mat_data_mouse)<-rnames_mouse
log_fib_mat_data_mouse <- log10(fib_mat_data_mouse)
log_fib_mat_data_mouse[log_fib_mat_data_mouse=="-Inf"] <- 0
distance.matrix.fib_mouse <- dist(scale(t(log_fib_mat_data_mouse), center = TRUE, scale = TRUE), method = "euclidean")
mds.fib_mouse <- cmdscale(distance.matrix.fib_mouse, eig = TRUE, x.ret = TRUE)
mds.var.per.fib_mouse <- round(mds.fib_mouse$eig/sum(mds.fib_mouse$eig)*100,1)
mds.values.fib_mouse <- mds.fib_mouse$points

mds.data.fib_mouse <- data.frame(Sample=rownames(mds.values.fib_mouse),
                                 X=mds.values.fib_mouse[,1],
                                 Y=mds.values.fib_mouse[,2])

#Plot MDS for 7 mouse tissues
pdf("output/Fig_3_anticodon_MDS.pdf")
plot.mds.fib_mouse <-ggplot(data=mds.data.fib_mouse, aes(x=X, y=Y, label= Sample))+
  geom_text(size = 4)+
  theme_bw()+
  xlab(paste("MDS1 - ", mds.var.per.fib_mouse[1], "%", sep=""))+
  ylab(paste("MDS2 - ", mds.var.per.fib_mouse[2], "%", sep = ""))+
  ggtitle("anticodon level MDS plot ")+
  xlim(-15,15)+
  ylim(-15,15)
plot.mds.fib_mouse
dev.off()

```

##Ext Data Fig 3: Mouse tissue read counts

```{r}
mapping.stats <- as.data.frame(read.csv("input/Mapping_stats.csv"))
mapping.stats <- mapping.stats[-c(4:9,11,12),] 

total.reads.list <- list()
for (i in 2:ncol(mapping.stats)) {
  temp <- data.frame(mapping.stats[,c(1,i)])
  temp$reads <- sum(temp[2])
  temp$identity <- colnames(temp)[2]
  colnames(temp)[1:2] <- c("type","percent")
  temp[2] <- NULL
  temp <- temp[-c(2:nrow(temp)),]
  total.reads.list[[i]] <- as.data.frame(temp)
  print(total.reads.list[[i]])
}

total.reads.list[[1]] <- NULL
#total.reads.list[[5]] <- NULL
sequencing.reads <- ldply(total.reads.list, data.frame)
sequencing.reads$identity <- factor(sequencing.reads$identity,levels=unique(sequencing.reads$identity))

pdf("output/Ext_Data_Fig_3_totalmappedreads_tissue.pdf")
ggplot(data = sequencing.reads, aes(x = identity, y = reads, fill="dodgerblue"))+
  geom_bar(stat = "identity", color="black", size = 1.5, position = position_stack())+
  theme(axis.text.x = element_text(angle = 90, hjust = 1, vjust = 0.5),
        panel.grid.major = element_blank(),
        panel.grid.minor = element_blank(),
        panel.background = element_blank())+
  ggtitle("sequencing reads")
dev.off()

```

##Ext Data Fig 3: Correlation between mouse tissue datasets

```{r}
hek.variant.counts <- as.data.frame(read.csv("input/Mouse_tissue_tRNA_gene_summary_cyto_RPM.csv"))
dim(hek.variant.counts)
hek.variant.counts <- as.data.frame(subset(hek.variant.counts, substr(hek.variant.counts$X, 1,13) != "mtdbDmtdbD000"))
dim(hek.variant.counts)
hek.variant.counts$X <- substr(hek.variant.counts$X, 1,12)
rownames(hek.variant.counts) <- hek.variant.counts$X
hek.variant.counts$X <- NULL
#hek.variant.counts <- subset(hek.variant.counts, rowSums(hek.variant.counts > 1) >= 2) # for filtering based upon reads. need to include zeros though...
#hek.variant.counts <- log10(hek.variant.counts)
#hek.variant.counts <- replace(hek.variant.counts, hek.variant.counts < 0, 0)

circ.dm.variant.counts <- hek.variant.counts
#tail(circ.dm.variant.counts)
#circ.dm.variant.counts <- circ.dm.variant.counts[c(3:10,1,2)]
#tail(circ.dm.variant.counts)
#circ.dm.variant.counts[262,] <- colSums(circ.dm.variant.counts)
#tail(circ.dm.variant.counts)

#for (i in 1:ncol(circ.dm.variant.counts)) {
#  circ.dm.variant.counts[i] <- circ.dm.variant.counts[i]/circ.dm.variant.counts[262,i]
#}
#tail(circ.dm.variant.counts)
#circ.dm.variant.counts <- circ.dm.variant.counts[-262,]
#tail(circ.dm.variant.counts)

circ.dm.cor.seq.method <- as.data.frame(matrix(nrow = 21, ncol = 21))
for (j in 1:ncol(circ.dm.variant.counts)) {
  for (i in 1:ncol(circ.dm.variant.counts)) {
    rownames(circ.dm.cor.seq.method)[j] <- colnames(circ.dm.variant.counts[j])
    colnames(circ.dm.cor.seq.method)[i] <- colnames(circ.dm.variant.counts)[i]
    circ.dm.cor.seq.method[j,i] <- cor(circ.dm.variant.counts[j],circ.dm.variant.counts[i], method = "pearson")
  }
}
circ.dm.cor.seq.method <- round(circ.dm.cor.seq.method, 2)

Colors = magma(100, direction = -1)
Colors=colorRampPalette(Colors)(299)
col_breaks = c(seq(0.25,0.4,length=100),
               seq(0.41,0.7, length=100),
               seq(0.71,1,length=100))
pdf("output/Ext_Data_Fig_3_heatmap_seq_corplot_tissue.pdf")
heatmap.2(as.matrix(circ.dm.cor.seq.method),dendrogram='none', Rowv=FALSE, Colv=FALSE,
          col=Colors,
          breaks = col_breaks,
          density.info="none",
          trace="none",
          cellnote = as.matrix(circ.dm.cor.seq.method),
          notecex=0.7,
          notecol="white",
          symm=F,symkey=F,symbreaks=T, scale="none",labCol = colnames(circ.dm.cor.seq.method) ,labRow = rownames(circ.dm.cor.seq.method), key.xlab="Pearson r-value")
dev.off()

```

## Fig 4: Heatmap tRNA gene expression across tissue

```{r}
genes.cns.non.heatmap <- read.csv("input/Mouse_tissue_tRNA_gene_diff.csv")
genes.cns.non.heatmap <- subset(genes.cns.non.heatmap,padj < 0.01)
rownames(genes.cns.non.heatmap) <- genes.cns.non.heatmap$Row.names
genes.cns.non.heatmap <- genes.cns.non.heatmap[order(genes.cns.non.heatmap$padj),]
genes.cns.non.heatmap <- genes.cns.non.heatmap[1:50,]
genes.cns.non.heatmap[,1:3] <- NULL

myord <- c("Cortex_1","Cortex_2","Cortex_3","Cerebellum_1","Cerebellum_2","Cerebellum_3","Medulla_oblongata_1","Medulla_oblongata_2","Medulla_oblongata_3","Spinal_cord_1","Spinal_cord_2","Spinal_cord_3","Liver_1","Liver_2","Liver_3","Heart_1","Heart_2","Heart_3","Tibialis_1","Tibialis_2","Tibialis_3")

#Colors = c("blue", "white","red")

#Colors=colorRampPalette(Colors)(251)
#col_breaks = c(seq(-1,0.5,length=42), seq(0.51,1.25,length=42),seq(1.26,2,length=42),seq(2.01,2.75, length = 42), seq(2.76,3.5,length=42),seq(3.61,5,length=42))
#col_breaks = c(seq(0,1,length=100), seq(1,01,2,length=100),seq(2.01,3,length=100),seq(3.01,4, length = 100), seq(4.01,5,length=100),seq(5.01,6,length=100))
#heatmap total

pdf("output/Fig_4_gene_diff_tissue.pdf")
heatmap.2(as.matrix(log10(genes.cns.non.heatmap[,myord]+0.00001)),dendrogram='none', Colv=FALSE,
          col="bluered",
          breaks = seq(0,5,length=128),
          density.info="none",
          trace="none",
          symm=F,symkey=F,symbreaks=T, scale="none", key.xlab="Log10 Counts")
dev.off()

```

##Fig 4: Differential tRNA CNS vs. non-CNS, volcano plot

```{r}
setwd("/Users/thomassweet/Desktop/Pinkard et al 2019 tRNAseq Second Submission Documents/Tables and Code/")

#read in counts from csv
tissue.counts <- read.csv('input/Mouse_tissue_tRNA_gene_summary_raw_counts.csv')
tissue.genesum <- read.csv('input/Mouse_tissue_tRNA_gene_summary_cyto_RPM.csv')

#swap column names to something easily interpretted
#colnames(tissue.counts) <- colnames(tissue.genesum)
#change row names to gene names in column "X" from tissue.counts and remove column "X"
rownames(tissue.counts) <- tissue.counts$X
tissue.counts$X <- NULL

cns.non <- data.frame(tissue.counts$Cortex_1)
rownames(cns.non) <- rownames(tissue.counts)
colnames(cns.non) <- c("CX1")
cns.non$CX2 <- tissue.counts$Cortex_2
cns.non$CX3 <- tissue.counts$Cortex_3
cns.non$CB1 <- tissue.counts$Cerebellum_1
cns.non$CB2 <- tissue.counts$Cerebellum_2
cns.non$CB3 <- tissue.counts$Cerebellum_3
cns.non$SC1 <- tissue.counts$Spinal_cord_1
cns.non$SC2 <- tissue.counts$Spinal_cord_2
cns.non$SC3 <- tissue.counts$Spinal_cord_3
cns.non$MO1 <- tissue.counts$Medulla_oblongata_1
cns.non$MO2 <- tissue.counts$Medulla_oblongata_2
cns.non$MO3 <- tissue.counts$Medulla_oblongata_3
cns.non$H1 <- tissue.counts$Heart_1
cns.non$H2 <- tissue.counts$Heart_2
cns.non$H3 <- tissue.counts$Heart_3
cns.non$L1 <- tissue.counts$Liver_1
cns.non$L2 <- tissue.counts$Liver_2
cns.non$L3 <- tissue.counts$Liver_3
cns.non$T1 <- tissue.counts$Tibialis_1
cns.non$T2 <- tissue.counts$Tibialis_2
cns.non$T3 <- tissue.counts$Tibialis_3
cns.non=cns.non[,order(ncol(cns.non):1)]
#convert the data.frame to a matrix so you can use deseq2
cns.non.matrix <- as.matrix(cns.non)
colnames(cns.non.matrix)
#create a coldata to use in the deseq2 package 
#coldata.cns.non <-  data.frame(row.names = c("CX1", "CX2", "CX3","CB1","CB2","CB3","SC1","SC2","SC3","MO1","MO2","MO3","H1","H2","H3","L1","L2","L3","T1","T2","T3"),
#type = c("CNS","CNS","CNS","CNS","CNS","CNS","CNS","CNS","CNS","CNS","CNS","CNS","NON","NON","NON","NON","NON","NON","NON","NON","NON"))

coldata.cns.non <-  data.frame(row.names = c("T3", "T2", "T1","L3","L2","L1","H3","H2","H1","MO3","MO2","MO1","SC3","SC2","SC1","CB3","CB2","CB1","CX3", "CX2", "CX1"),
                               type = c("aNON","aNON","aNON","aNON","aNON","aNON","aNON","aNON","aNON","CNS","CNS","CNS","CNS","CNS","CNS","CNS","CNS","CNS","CNS","CNS","CNS"))

#create table

ddsFullCountTable.cns.non <- DESeqDataSetFromMatrix(
  countData = cns.non.matrix,
  colData = coldata.cns.non,
  design = ~ type)
dds.cns.non <- DESeq(ddsFullCountTable.cns.non)
res.cns.non <- results(dds.cns.non)
res.df.cns.non <- as.data.frame(res.cns.non)

#ggplot Cortex versus Liver
mutatedres.df.cns.non <- mutate(res.df.cns.non, sig=ifelse(-log10(res.df.cns.non$padj)<2, "-log10(padj) < 2", "Sig")) #Will have different colors depending on significance
input.cns.non <- cbind(gene=rownames(res.cns.non), mutatedres.df.cns.non ) #convert the rownames to a column
volc.cns.non = ggplot(input.cns.non, aes(-log10(padj), log2FoldChange)) + #volcanoplot with log2Foldchange versus pvalue
  theme(text = element_text(size=40), panel.background = element_blank(),axis.line = element_line(colour = "black"), axis.text=element_text(size=30))+
  geom_point(aes(col=sig), size = 2.5) + #add points colored by significance
  scale_color_manual(values=c("black", "red")) + 
  theme_minimal()+
  theme(legend.position = "none")+
  #facet_zoom(ylim = c(0,60))+
  ggtitle("differential expression in CNS vs. Non-CNS") #e.g. 'Volcanoplot DESeq2'


newdata.cns.non <- input.cns.non[order(input.cns.non$pvalue),]
newdata.cns.non$gene <- str_remove_all(newdata.cns.non$gene, "Mus_musculus_tRNA-")

volc.cns.non <- volc.cns.non+geom_text_repel(data=head(newdata.cns.non, 5), aes(label=gene))

pdf("output/Fig_4_CNS_non_CNS_volcano.pdf")
volc.cns.non
dev.off()

```

##Fig 4: tRNA gene level MDS plot across tissues

```{r}
#read in file with RPMs
raw_counts_mouse = read.csv(file = "input/Mouse_tissue_tRNA_gene_summary_cyto_RPM.csv", header = TRUE, sep = ",")

#matrix total
rnames_mouse <- raw_counts_mouse[,1]                                  # assign labels in column 1 to "rnames"
#raw_counts_mouse$Cortex_1 <- NULL
mat_data_mouse <- data.matrix(raw_counts_mouse[,2:ncol(raw_counts_mouse)])  # transform column 2-11 into a matrix
log_mat_data_mouse <- log10(mat_data_mouse)
rownames(log_mat_data_mouse) <- rnames_mouse                          # assign row names
log_mat_data_mouse[!is.finite(log_mat_data_mouse)] <- 0
log_mat_data_mouse <- log_mat_data_mouse[,order(colnames(log_mat_data_mouse))]
colnames(log_mat_data_mouse)<- c("CB1", "CB2", "CB3","CX1","CX2","CX3","H1","H2","H3","L1","L2","L3","MO1","MO2","MO3","SC1","SC2","SC3","T1","T2","T3")

#MDS plot for mouse tissues
mat_data_mouse <- mat_data_mouse[,order(colnames(mat_data_mouse))]
colnames(mat_data_mouse)<- c("CB1", "CB2", "CB3","CX1","CX2","CX3","H1","H2","H3","L1","L2","L3","MO1","MO2","MO3","SC1","SC2","SC3","T1","T2","T3")
fib_mat_data_mouse <- mat_data_mouse
rownames(fib_mat_data_mouse)<-rnames_mouse
log_fib_mat_data_mouse <- log10(fib_mat_data_mouse)
log_fib_mat_data_mouse[!is.finite(log_fib_mat_data_mouse)] <- 0
distance.matrix.fib_mouse <- dist(scale(t(log_fib_mat_data_mouse), center = TRUE, scale = TRUE), method = "euclidean")
mds.fib_mouse <- cmdscale(distance.matrix.fib_mouse, eig = TRUE, x.ret = TRUE)
mds.var.per.fib_mouse <- round(mds.fib_mouse$eig/sum(mds.fib_mouse$eig)*100,1)
mds.values.fib_mouse <- mds.fib_mouse$points

mds.data.fib_mouse <- data.frame(Sample=rownames(mds.values.fib_mouse),
                                 X=mds.values.fib_mouse[,2],
                                 Y=mds.values.fib_mouse[,1])

#Plot MDS for 7 mouse tissues
plot.mds.fib_mouse <-ggplot(data=mds.data.fib_mouse, aes(x=X, y=Y, label= Sample))+
  geom_text(size = 4)+
  theme_bw()+
  xlab(paste("MDS1 - ", mds.var.per.fib_mouse[1], "%", sep=""))+
  ylab(paste("MDS2 - ", mds.var.per.fib_mouse[2], "%", sep = ""))+
  ggtitle("gene level MDS plot ")+
  xlim(-15,15)+
  ylim(-15,15)

pdf("output/Fig_4_genelevel_MDS.pdf")
plot.mds.fib_mouse
dev.off()

```

##Fig 4: Heatmap correlation across tissues of differentially expressed genes

```{r}
Corrplot.colors = c("blue","red")

genes.cns.non.heatmap <- read.csv("input/Mouse_tissue_tRNA_gene_diff.csv")
genes.cns.non.heatmap <- subset(genes.cns.non.heatmap,padj < 0.01)
rownames(genes.cns.non.heatmap) <- genes.cns.non.heatmap$Row.names
genes.cns.non.heatmap <- genes.cns.non.heatmap[order(genes.cns.non.heatmap$padj),]
genes.cns.non.heatmap <- genes.cns.non.heatmap[1:50,]
genes.cns.non.heatmap[,1:3] <- NULL

genes.cns.non.heatmap <- genes.cns.non.heatmap[,1:21]

M <- cor(genes.cns.non.heatmap)
#M <-cor(log_mat_data.tissue)
#corrplot::corrplot(M, method = "circle", cl.lim=c(min(M),max(M)), is.corr = FALSE, col = colorRampPalette(c("white","white","red","white","dodgerblue"))(100), order = "hclust")
#corrplot::corrplot(M, method = "circle", cl.lim=c(min(M),max(M)), is.corr = FALSE, col = colorRampPalette(magma(100),magma(100, direction = -1)), order = "hclust")

colorRampPalette(c("white","white","blue","white","red"))
Corrplot.colors = magma(100, direction = -1)
Corrplot.colors = colorRampPalette(Corrplot.colors)(399)
col.breaks.corrplot = c(seq(min(M), 0.85,length=100), 
                        seq(0.86,0.9, length = 100), 
                        seq(0.91,0.95,length=100),
                        seq(0.96,max(M),length=100))

pdf("output/Fig_4_diff_gene_heatmap.pdf")
heatmap.2(M,dendrogram="none", Rowv=TRUE, Colv=TRUE,
          col=Corrplot.colors,
          breaks = col.breaks.corrplot,
          density.info="none",
          trace="none",
          symm=F,symkey=F,symbreaks=T, scale="none", labRow = rownames(M), key.xlab="Cor coef",
          offsetRow=0)
dev.off()

```

##Fig 5: Mouse tissue total anticodon reads for each individual anticodon

```{r}
setwd("/Users/thomassweet/Desktop/Pinkard et al 2019 tRNAseq Second Submission Documents/Tables and Code/")

#read in counts from csv
tissue.counts <- read.csv('input/Mouse_tissue_tRNA_gene_summary_cyto_RPM.csv')

#swap column names to something easily interpretted
#colnames(tissue.counts) <- colnames(tissue.genesum)
#change row names to gene names in column "X" from tissue.counts and remove column "X"
rownames(tissue.counts) <- tissue.counts$X
tissue.counts$X <- NULL


order.tissue.counts <- tissue.counts[,order(colnames(tissue.counts))]
order.tissue.counts <- order.tissue.counts[,c(4:6,1:3,13:15,16:18,10:12,7:9,19:21)]

#####Figure 5a,c,e
cyto.anticodon <- read.csv('input/Mouse_tissue_tRNA_anticodon_summary_RPM.csv')
rownames(cyto.anticodon) <- cyto.anticodon$X
cyto.anticodon$X <- NULL

cyto.anticodon
cyto.anticodon.mean.cb <- as.data.frame(rowMeans(cyto.anticodon[1:3]))
cyto.anticodon.mean.cb[2] <- as.data.frame(rowSds(as.matrix(cyto.anticodon[1:nrow(cyto.anticodon),1:3])))
cyto.anticodon.mean.cb[3] <- "cerebellum"
colnames(cyto.anticodon.mean.cb) <- c("mean","sd","tissue")

cyto.anticodon.mean.cx <- as.data.frame(rowMeans(cyto.anticodon[4:6]))
cyto.anticodon.mean.cx[2] <- as.data.frame(rowSds(as.matrix(cyto.anticodon[1:nrow(cyto.anticodon),4:6])))
cyto.anticodon.mean.cx[3] <- "cortex"
colnames(cyto.anticodon.mean.cx) <- c("mean","sd","tissue")

cyto.anticodon.mean.mo <- as.data.frame(rowMeans(cyto.anticodon[7:9]))
cyto.anticodon.mean.mo[2] <- as.data.frame(rowSds(as.matrix(cyto.anticodon[1:nrow(cyto.anticodon),7:9])))
cyto.anticodon.mean.mo[3] <- "medulla_oblongata"
colnames(cyto.anticodon.mean.mo) <- c("mean","sd","tissue")

cyto.anticodon.mean.sc <- as.data.frame(rowMeans(cyto.anticodon[10:12]))
cyto.anticodon.mean.sc[2] <- as.data.frame(rowSds(as.matrix(cyto.anticodon[1:nrow(cyto.anticodon),10:12])))
cyto.anticodon.mean.sc[3] <- "spinal_cord"
colnames(cyto.anticodon.mean.sc) <- c("mean","sd","tissue")

cyto.anticodon.mean.t <- as.data.frame(rowMeans(cyto.anticodon[13:15]))
cyto.anticodon.mean.t[2] <- as.data.frame(rowSds(as.matrix(cyto.anticodon[1:nrow(cyto.anticodon),13:15])))
cyto.anticodon.mean.t[3] <- "tibialis"
colnames(cyto.anticodon.mean.t) <- c("mean","sd","tissue")

cyto.anticodon.mean.h <- as.data.frame(rowMeans(cyto.anticodon[16:18]))
cyto.anticodon.mean.h[2] <- as.data.frame(rowSds(as.matrix(cyto.anticodon[1:nrow(cyto.anticodon),16:18])))
cyto.anticodon.mean.h[3] <- "heart"
colnames(cyto.anticodon.mean.h) <- c("mean","sd","tissue")

cyto.anticodon.mean.l <- as.data.frame(rowMeans(cyto.anticodon[19:21]))
cyto.anticodon.mean.l[2] <- as.data.frame(rowSds(as.matrix(cyto.anticodon[1:nrow(cyto.anticodon),19:21])))
cyto.anticodon.mean.l[3] <- "liver"
colnames(cyto.anticodon.mean.l) <- c("mean","sd","tissue")

means.list <- list(cyto.anticodon.mean.cb, cyto.anticodon.mean.cx, cyto.anticodon.mean.h, cyto.anticodon.mean.l, cyto.anticodon.mean.mo, cyto.anticodon.mean.sc, cyto.anticodon.mean.t)

temp <- as.data.frame(matrix(nrow = 7, ncol = 4))
total.counts.list <- list()
for (i in 1:nrow(means.list[[1]])) {
  print(i)
  for (j in 1:length(means.list)) {
    temp[j,] <- as.data.frame(means.list[[j]][i,])
    temp[4] <- rownames(means.list[[j]][i,])
    colnames(temp) <- c("mean","sd","tissue","gene")
  }
  total.counts.list[[i]] <- as.data.frame(temp)
}

pdf("output/Fig_5_RPM_anticodon_barchart_mean_sd.pdf")
for (i in 1:length(total.counts.list)) {
  total.counts.list[[i]] <- total.counts.list[[i]][c(2,1,5,6,4,3,7),]
  total.counts.list[[i]]$tissue <- factor(total.counts.list[[i]]$tissue, levels = total.counts.list[[i]]$tissue)
  plot <- ggplot(data = total.counts.list[[i]], aes(x = tissue, y = mean))+
    geom_bar(stat = "identity", color="black", fill = "Dodgerblue", size = 2)+
    geom_errorbar(aes(ymin=mean-sd, ymax=mean+sd), width = .2, size = 2)+
    ggtitle(paste("Mean total counts", total.counts.list[[i]][1,4],"by tissue (n=3)", sep = " "))+
    theme(panel.grid.major = element_blank(), 
          panel.grid.minor = element_blank(), 
          panel.background = element_blank(),
          axis.text.x = element_text(size = 9),
          axis.text.y = element_text(size = 9),
          axis.title.x = element_text(size = 22),
          axis.title.y = element_text(size = 22),
          plot.title = element_text(size = 20, face = "bold"))
  print(plot)
}
dev.off()

```

#Fig 5: Individual tRNA gene expression as a proportion of total anticodon pool for each anticodon

```{r}
anticodon.list <- list()
anticodon.list <-row.names(cyto.anticodon)
anticodon.genes.list <- list()
for (i in 1:length(anticodon.list)) {
  temp <- order.tissue.counts[rownames(order.tissue.counts) %like% as.character(anticodon.list[i]), ]
  sums.temp<- colSums(temp)
  temp <- rbind(temp, sums.temp)
  for (j in 1:nrow(temp)) {
    temp[j,] <- (temp[j,]/temp[nrow(temp),])*100
  }
  temp <- as.data.frame(t(temp))
  temp$sample <- rownames(temp)
  colnames(temp) <- str_remove(colnames(temp), "Mus_musculus_tRNA-")
  for (k in 1:(ncol(temp)-2)) {
    temp.2 <- temp[,c(k,(ncol(temp)-1), ncol(temp))]
    temp.2[,4] <- colnames(temp.2)[1]
    colnames(temp.2)[c(1,2,4)] <- c("percent","sum","gene")
    anticodon.genes.list[[k]] <- as.data.frame(temp.2)
    print(anticodon.genes.list[[k]])
  }
}
length(anticodon.genes.list)

for (i in 1:length(anticodon.list)) {
  temp <- order.tissue.counts[rownames(order.tissue.counts) %like% as.character(anticodon.list[i]), ]
  sums.temp<- colSums(temp)
  temp <- rbind(temp, sums.temp)
  for (j in 1:nrow(temp)) {
    temp[j,] <- (temp[j,]/temp[nrow(temp),])*100
  }
  temp <- as.data.frame(t(temp))
  temp$sample <- rownames(temp)
  colnames(temp) <- str_remove(colnames(temp), "Mus_musculus_tRNA-")
  anticodon.genes.list[[i]] <- as.data.frame(temp)
}


dumber.list <- list()
dumb.list <- list()
for (j in 1:length(anticodon.genes.list)) {
  dumb.list <- list()
  print(j)
  print(length(anticodon.genes.list[[j]]))
  for (i in 1:(length(anticodon.genes.list[[j]])-2)) {
    temp <- as.data.frame(anticodon.genes.list[[j]])
    temp <- temp[,c(i,(ncol(temp)-1), ncol(temp))]
    temp[,4] <- colnames(temp)[1]
    colnames(temp)[c(1,2,4)] <- c("percent","sum","gene")
    dumb.list[[i]] <- as.data.frame(temp)
    dumber.list[[j]] <- dumb.list
  }
}
dumbest.list <- list()
for (i in 1:length(dumber.list)) {
  dumbest.list[[i]]<- ldply(dumber.list[[i]], data.frame)
}

pdf("output/Fig_5_percentage_gene_anticodon_barchart_pubu.pdf")
for (i in 1:length(dumbest.list)) {
  dumbest.list[[i]]$sample <- factor(dumbest.list[[i]]$sample,levels=c("Cortex_1","Cortex_2","Cortex_3","Cerebellum_1","Cerebellum_2","Cerebellum_3","Medulla_oblongata_1","Medulla_oblongata_2","Medulla_oblongata_3","Spinal_cord_1","Spinal_cord_2","Spinal_cord_3","Liver_1","Liver_2","Liver_3","Heart_1","Heart_2","Heart_3","Tibialis_1","Tibialis_2","Tibialis_3"))
  plot <- ggplot(data = dumbest.list[[i]], aes(x = sample, y = percent, fill = gene ))+
    geom_bar(colour = "black", stat = "identity", position = position_stack())+
    theme(axis.text.x = element_text(angle = 90, hjust = 1, vjust = 0.5),
          panel.grid.major = element_blank(),
          panel.grid.minor = element_blank(),
          panel.background = element_blank())+ 
    scale_fill_brewer(palette = "PuBu", direction = 1)+ #change to RdPu for Gly-GCC
    ggtitle(paste("percentage",substr(dumbest.list[[i]][1,4],1,7),"by gene", sep = " "))
  print(plot)
}
dev.off()

pdf("output/Fig_5_percentage_gene_anticodon_barchart_purd.pdf")
for (i in 1:length(dumbest.list)) {
  dumbest.list[[i]]$sample <- factor(dumbest.list[[i]]$sample,levels=c("Cortex_1","Cortex_2","Cortex_3","Cerebellum_1","Cerebellum_2","Cerebellum_3","Medulla_oblongata_1","Medulla_oblongata_2","Medulla_oblongata_3","Spinal_cord_1","Spinal_cord_2","Spinal_cord_3","Liver_1","Liver_2","Liver_3","Heart_1","Heart_2","Heart_3","Tibialis_1","Tibialis_2","Tibialis_3"))
  plot <- ggplot(data = dumbest.list[[i]], aes(x = sample, y = percent, fill = gene ))+
    geom_bar(colour = "black", stat = "identity", position = position_stack())+
    theme(axis.text.x = element_text(angle = 90, hjust = 1, vjust = 0.5),
          panel.grid.major = element_blank(),
          panel.grid.minor = element_blank(),
          panel.background = element_blank())+ 
    scale_fill_brewer(palette = "PuRd", direction = 1)+ #change to RdPu for Gly-GCC
    ggtitle(paste("percentage",substr(dumbest.list[[i]][1,4],1,7),"by gene", sep = " "))
  print(plot)
}
dev.off()

```

##Fig 6: Histogram of variants by position in tRNA

```{r}
setwd("/Users/thomassweet/Desktop/Pinkard et al 2019 tRNAseq Second Submission Documents/Tables and Code/")

#####Figure 6a and 6b, also table for Fig 6e

gene.fraction <- as.data.frame(read.csv("input/Variant_fractions_030320.csv"))
#colnames(gene.fraction[12:14])
gene.fraction$cerebellum <- rowMeans(gene.fraction[12:14])
#colnames(gene.fraction[15:17])
gene.fraction$cortex <- rowMeans(gene.fraction[15:17])
#colnames(gene.fraction[18:20])
gene.fraction$medulla_oblongata <- rowMeans(gene.fraction[18:20])
#colnames(gene.fraction[21:23])
gene.fraction$spinal_cord <- rowMeans(gene.fraction[21:23])
#colnames(gene.fraction[24:26])
gene.fraction$tibialis <- rowMeans(gene.fraction[24:26])
#colnames(gene.fraction[27:29])
gene.fraction$heart <- rowMeans(gene.fraction[27:29])
#colnames(gene.fraction[30:32])
gene.fraction$liver <- rowMeans(gene.fraction[30:32])
gene.fraction[12:32] <- list(NULL)
gene.fraction[12:32] <- list(NULL)
colnames(gene.fraction)

dim(gene.fraction)
table(!is.na(gene.fraction$sequence))

#filter by >0.01 mean coveragein all tissues

gene.fraction.cover <- subset(gene.fraction, rowSums(gene.fraction[12:18] > 0.01) == 7)
dim(gene.fraction.cover)

#filter by padj <0.01 and FC >1.5 across tissues 

gene.fraction.cover$min <- apply(gene.fraction.cover[12:18], 1, FUN=min)
gene.fraction.cover$max <- apply(gene.fraction.cover[12:18], 1, FUN=max)
gene.fraction.cover$fc <- gene.fraction.cover$max/gene.fraction.cover$min

#gene.fraction.cover$fc <10000; what is this for?
gene.fraction.cover.sig <- subset(gene.fraction.cover, gene.fraction.cover$fc >1.5 & gene.fraction.cover$padj < 0.01)
dim(gene.fraction.cover.sig)

gs.sig <- subset(gene.fraction, gene.fraction$X %in% gene.fraction.cover.sig$X == TRUE)

gs.sig.hist <- as.data.frame(table(gs.sig$structure.y))
gs.sig.hist <- gs.sig.hist[(gs.sig.hist$Freq > 0),]

p <- ggplot(data = gs.sig.hist, aes(x = Var1, y = Freq))+
  geom_histogram(stat = "identity", fill = "dodgerblue", colour = "Black", size = 1.5)

pdf("output/Fig_6_variant_histogram.pdf")
p
dev.off()

Ala.TGC <- gs.sig[grep("^Ala-TGC",gs.sig$name),]

```

##Fig 6: Variant MDS plot across tissues

```{r}
gene.structure <- as.data.frame(read.csv("input/Variant_fractions_030320.csv"))
gene.fraction <- as.data.frame(read.csv("input/Variant_fractions_030320.csv"))
#colnames(gene.fraction[12:14])
gene.fraction$cerebellum <- rowMeans(gene.fraction[12:14])
#colnames(gene.fraction[15:17])
gene.fraction$cortex <- rowMeans(gene.fraction[15:17])
#colnames(gene.fraction[18:20])
gene.fraction$medulla_oblongata <- rowMeans(gene.fraction[18:20])
#colnames(gene.fraction[21:23])
gene.fraction$spinal_cord <- rowMeans(gene.fraction[21:23])
#colnames(gene.fraction[24:26])
gene.fraction$tibialis <- rowMeans(gene.fraction[24:26])
#colnames(gene.fraction[27:29])
gene.fraction$heart <- rowMeans(gene.fraction[27:29])
#colnames(gene.fraction[30:32])
gene.fraction$liver <- rowMeans(gene.fraction[30:32])
gene.fraction[12:32] <- list(NULL)
gene.fraction[12:32] <- list(NULL)
colnames(gene.fraction)

dim(gene.fraction)
table(!is.na(gene.fraction$sequence))

#filter by >0.01 mean coveragein all tissues

gene.fraction.cover <- subset(gene.fraction, rowSums(gene.fraction[12:18] > 0.01) == 7)
dim(gene.fraction.cover)

#filter by padj <0.01 and FC >1.5 across tissues 

gene.fraction.cover$min <- apply(gene.fraction.cover[12:18], 1, FUN=min)
gene.fraction.cover$max <- apply(gene.fraction.cover[12:18], 1, FUN=max)
gene.fraction.cover$fc <- gene.fraction.cover$max/gene.fraction.cover$min

#gene.fraction.cover$fc <10000; what is this for?
gene.fraction.cover.sig <- subset(gene.fraction.cover, gene.fraction.cover$fc >1.5 & gene.fraction.cover$padj < 0.01)
dim(gene.fraction.cover.sig)

gs.sig <- subset(gene.structure, gene.structure$X %in% gene.fraction.cover.sig$X == TRUE)

mds.variants.df <- gs.sig[12:32]
mds.variants.df <- mds.variants.df[,order(colnames(mds.variants.df))]
colnames(mds.variants.df)<- c("CB1", "CB2", "CB3","CX1","CX2","CX3","H1","H2","H3","L1","L2","L3","MO1","MO2","MO3","SC1","SC2","SC3","T1","T2","T3")

mat.sig.variant.counts <- as.data.frame(log10(mds.variants.df))
colnames(mat.sig.variant.counts) <- str_remove(colnames(mat.sig.variant.counts), "countData.")
distance.mat.sig.variant.counts <- dist(scale(t(mat.sig.variant.counts), center = TRUE, scale = TRUE), method = "euclidean")
mds.sig.variant.counts <- cmdscale(distance.mat.sig.variant.counts, eig = TRUE, x.ret = TRUE)
mds.var.sig.variant.counts <- round(mds.sig.variant.counts$eig/sum(mds.sig.variant.counts$eig)*100,1)
mds.values.sig.variant.counts <- mds.sig.variant.counts$points

mds.data.sig.variant.counts <- data.frame(Sample=rownames(mds.values.sig.variant.counts),
                                          X=mds.values.sig.variant.counts[,1],
                                          Y=mds.values.sig.variant.counts[,2])

#Plot MDS for 7 mouse tissues
plot.mds.sig.variant.counts <-ggplot(data=mds.data.sig.variant.counts, aes(x=X, y=Y, label= Sample))+
  geom_text(size = 4)+
  theme_bw()+
  xlab(paste("MDS1 - ", mds.var.sig.variant.counts[1], "%", sep=""))+
  ylab(paste("MDS2 - ", mds.var.sig.variant.counts[2], "%", sep = ""))+
  ggtitle("Anticodon variant counts padj < 0.01 & Fold Change >1.5 (n=244)")+
  xlim(-20,20)+
  ylim(-20,20)

pdf("output/Fig_6_variant_MDS.pdf")
plot.mds.sig.variant.counts
dev.off()

```
