# Supplementary material for: Quantitative tRNA-sequencing uncovers metazoan tissue-specific tRNA regulation
Source: Nat Commun. 2020 Aug 14;11:4104. doi: 10.1038/s41467-020-17879-x (PMC7428014; doi:10.1038/s41467-020-17879-x)
Supplement: Supplementary file 4 — Supplementary Software [file 41467_2020_17879_MOESM4_ESM.zip › Pinkard_et_al_2020_code_DM_experiments.Rmd]

---
title: "Compare Old HEK New HEK DM HEK"
output: html_document
---

```{r setup, include=FALSE}
knitr::opts_chunk$set(echo = TRUE)

library(ggplot2)
#library(extrafont)
library(wesanderson)
library(data.table)
library(tidyr)
library(Rsubread)
library(ggplot2)
library(Biostrings)
library(stringr)
library(reshape2)
library(gplots)
library(plyr)
library(corrplot)
library(DESeq2)
library(dplyr)
library(ggrepel)
library(ggforce)
library(viridis)
library(GenomicAlignments)
library(seqLogo)

```

## Correlate each HEK dataset (old, new, +demethylase, low input) with array

```{r }
setwd("/Users/thomassweet/Desktop/Pinkard et al 2019 tRNAseq Second Submission Documents/Tables and Code/output/")

Old_HEK <- read.csv("input/HEK_tRNA_gene_summary_cyto_RPM_with_array.csv")
New_HEK <- read.csv("input/HEK_DM_tRNA_gene_summary_cyto_RPM.csv")
array <- read.csv("/Users/thomassweet/Desktop/Pinkard et al 2019 tRNAseq Second Submission Documents/Tables and Code/input/Array.csv")

Old_HEK <- Old_HEK[,c(1,4,6,7)]
colnames(New_HEK)[1] <- "tRNA"

QuantM_seq <- merge(Old_HEK,New_HEK,by="tRNA")

cor(QuantM_seq[,3:(ncol(QuantM_seq))])
```

## Combine Datasets, plot correlations

```{r}
QuantM_summed <- QuantM_seq %>%
    group_by(Probe) %>%
    summarise(X293_circ_1_sum = sum(X293_circ_1),X293_circ_2_sum = sum(X293_circ_2), X293_1_sum = sum(X293_1), X293_2_sum = sum(X293_2), X293_DM_1_sum = sum(X293_DM_1), X293_DM_2_sum = sum(X293_DM_2), X293_100ng_sum = sum(X293_100ng), X293_10ng_sum = sum(X293_10ng))

QuantM_summed <- QuantM_summed[2:nrow(QuantM_summed),]

temp <- merge(array,QuantM_summed,by="Probe")
Final <- data.frame(Probe=temp$Probe,array_avg=(temp$array.1 + temp$array.2 + temp$array.3) / 3, X293_circ_avg = (temp$X293_circ_1_sum + temp$X293_circ_2_sum) / 2, X293_avg = (temp$X293_1_sum + temp$X293_2_sum) / 2, X293_DM_avg = (temp$X293_DM_1_sum + temp$X293_DM_2_sum) / 2, X293_100ng = temp$X293_100ng_sum, X293_10ng = temp$X293_10ng_sum)

pdf("output/New_HEK293_DM_array_seq_correlation.pdf")
for (i in 2:(ncol(Final)-1)) {
    cor <- as.data.frame(cor(Final[,i+1], Final[,2], method = "pearson" ))
    plot <- ggplot(Final, aes(x = Final[,i+1] , y = Final[,2])) +
        theme(text = element_text(size=22), panel.background = element_blank(),axis.line = element_line(colour = "black"), axis.text=element_text(size=12),
              axis.title.y = element_text(margin = margin(t = 0, r = 20, b = 0, l = 0)))+
        geom_point(size = 4) +
        theme(plot.title = element_text(hjust = 0.5))+
        ggtitle(paste('HEK293 Array vs.',colnames(Final)[i+1]))+
        xlab('gene expression [RPM]')+
        ylab('array intensity [Unit]')+
        geom_smooth(method = "lm", size = 2)+
        scale_color_manual(values = wes_palette("Darjeeling1"))+
        scale_fill_manual(values = wes_palette("Darjeeling1"))
    plot.r2 <- plot +  geom_text(x = 20000, y = 0, label = as.character(substr(as.character(cor[1,1]^2), 1, 6)), parse = TRUE)
    print(plot.r2)
}
dev.off()


```

## Read length counts over DM-QuantM-seq as well as original QuantM-seq

```{r}
##Get read counts over tRNA regions from bam files

setwd("/Volumes/LaCie/Pinkard_et_al_2019_2nd_submission/Human_Cell_Line_tRNAseq_DM/")

bamFiles <- dir(".", "bam$")

br <- as.numeric(c("0","27","45","57","92","200"))
ranges = paste(head(br,-1), br[-1], sep=" - ")

counts <- data.frame(range = ranges)

for(i in 1:length(bamFiles)){
    print(bamFiles[i])
    HEK.1 <- readGAlignments(bamFiles[i], param=ScanBamParam(what="mapq"))
    HEK.1 <- as.data.frame(HEK.1)
    HEK.1$seqnames <- gsub("Homo_sapiens_tRNA-","",HEK.1$seqnames)
    HEK.1$mapping <- ifelse(test = HEK.1$mapq >=10,"Mapped","Unmapped")
    
    freq = hist(HEK.1$qwidth, breaks=br, include.lowest=TRUE, plot=FALSE)
    counts <- cbind(counts,freq$counts)
    colnames(counts)[i+1] <- bamFiles[i]
    
    rm(HEK.1)
}

write.csv(counts,"output/Read_Length_Distribution_DM_QuantM-seq.csv")
```

## Plot read lengths for each 

```{r}
temp <- as.data.frame(lapply( counts[ , 2:ncol(counts)], function(x) x/sum(x, na.rm=TRUE) ))
temp$range <- counts$range
temp.melt <- melt(temp,id.vars = "range")

ggplot(data = temp.melt, aes(x = range, y = value, fill = variable))+
    geom_bar(stat = "identity", color="black", size = 1, position = position_dodge())+
    theme(axis.text.x = element_text(angle = 90, hjust = 1, vjust = 0.5),
          panel.grid.major = element_blank(),
          panel.grid.minor = element_blank(),
          panel.background = element_blank())+
    ggtitle("Length Distribution")
```

Can see that 1 ug, 100 ng, 10 ng samples are heavily biased towards short reads, which is why they likely aren't giving great coverage and are correlating with the array poorly. DM treatment offers decent marginal lengthening of reads.

## Differential analyses DM +/-

```{r}
#Differential analysis

setwd("/Volumes/LaCie/Pinkard_et_al_2019_2nd_submission/Human_Cell_Line_tRNAseq_DM/")

Old_HEK_gene <- read.csv("/Users/thomassweet/Desktop/Pinkard et al 2019 tRNAseq Second Submission Documents/Tables and Code/input/HEK_tRNA_gene_summary_raw_counts.csv")
Old_HEK_gene <- Old_HEK_gene[,1:3]

DM_HEK_gene <- read.csv("/Volumes/LaCie/Pinkard_et_al_2019_2nd_submission/Human_Cell_Line_tRNAseq_DM/output/HEK_DM_tRNA_gene_summary_raw_counts.csv")
DM_HEK_gene <- DM_HEK_gene[,c(1,4,5)]

Diff <- merge(Old_HEK_gene,DM_HEK_gene,by="X")
rownames(Diff) <- Diff$X
Diff$X <- NULL

countData <- Diff
colData <- data.frame(row.names=colnames(countData),condition=c("293","293","293_DM","293_DM"))

dds <- DESeqDataSetFromMatrix(countData = countData,
                              colData = colData,
                              design= ~ condition)

#do likelihood ratio test so that Padj represents change across all samples
dds <- DESeq(dds,test="LRT", reduced=~1)
res <- results(dds)

cyto.diff <- merge(as.data.frame(res),Diff,by="row.names")
cyto.diff <- cyto.diff[,c(1,7,8:ncol(cyto.diff))]

#write.csv(cyto.diff,"/Volumes/LaCie/Pinkard_et_al_2019_2nd_submission/Human_Cell_Line_tRNAseq_DM/output/HEK293_DM_tRNA_gene_diff.csv")

cyto.diff <- QuantM_seq[(QuantM_seq$tRNA %in% rownames(res[(is.finite(res$padj) & res$padj<.001),])),]
cyto.diff <- cyto.diff[,c(1,3,4,7,8)]
rownames(cyto.diff) <- cyto.diff$tRNA
cyto.diff$tRNA <- NULL

cyto.diff.FC <- cyto.diff / rowMeans(cyto.diff[,1:2])

pdf("./output/Gene_diff_heatmaps.pdf")
heatmap.2(log10(as.matrix(cyto.diff+0.00001)),col="bluered",scale="none", trace="none",dendrogram="none",cexCol=0.9,cexRow=0.5,density.info="density",breaks = seq(-4, 4, length.out = 30),Colv=F, key = T,key.title=NA,key.xlab="Log2 Fold-Change \n Relative to Cerebellum Mean",key.ylab = "Density",main="Differential tRNA Gene Expression \n Padj < 0.001 \n Tissue Only",keysize=0.75, key.par = list(cex=0.5))

heatmap.2(log2(as.matrix(cyto.diff.FC)),col="bluered",scale="none", trace="none",dendrogram="none",cexCol=0.9,cexRow=0.5,density.info="density",breaks = seq(-4, 4, length.out = 30),Colv=F, key = T,key.title=NA,key.xlab="Log2 Fold-Change \n Relative to Cerebellum Mean",key.ylab = "Density",main="Differential tRNA Gene Expression \n Padj < 0.001 \n Tissue Only",keysize=0.75, key.par = list(cex=0.5))
dev.off()

```


## Including Plots

You can also embed plots, for example:

```{r pressure, echo=FALSE}
plot(pressure)
```

Note that the `echo = FALSE` parameter was added to the code chunk to prevent printing of the R code that generated the plot.
