# Supplementary material for: Quantitative tRNA-sequencing uncovers metazoan tissue-specific tRNA regulation
Source: Nat Commun. 2020 Aug 14;11:4104. doi: 10.1038/s41467-020-17879-x (PMC7428014; doi:10.1038/s41467-020-17879-x)
Supplement: Supplementary file 4 — Supplementary Software [file 41467_2020_17879_MOESM4_ESM.zip › annotate_structure_all_variants.Rmd]

---
---
title: "030220_variant_analyses"
output: html_document
---

```{r setup, include=FALSE}
setwd("/Volumes/LaCie/Pinkard_et_al_2019_2nd_submission/Mouse_Tissue_tRNAseq/022620 Updated tRNAseq Variant Code/")

#Call in packages needed
library(data.table)
library(tidyr)
library(Rsubread)
library(ggplot2)
library(Biostrings)
library(stringr)
library(reshape2)
library(gplots)
library(plyr)
library(dplyr)
#library(DESeq2)
#library(forcats)
library(ggpubr)
library(DEXSeq)

```

## R Markdown

This is an R Markdown document. Markdown is a simple formatting syntax for authoring HTML, PDF, and MS Word documents. For more details on using R Markdown see <http://rmarkdown.rstudio.com>.

When you click the **Knit** button a document will be generated that includes both content as well as the output of any embedded R code chunks within the document. You can embed an R code chunk like this:

```{r Input data}
#Initial data processing
sequences <- as.data.frame(readDNAStringSet("mm10-trna.fa"))
sequences$name <- rownames(sequences)
sequences$name <- gsub("tRNA-","",sequences$name)
#sequences$name <- gsub(";",",",sequences$name)
sequences <- sequences[grep("mtdb",sequences$name,invert=T),]

variants <- fread("ref/posVar-[>_-_+_:X].tsv")
mito_variants <- variants[grep("^mtdb",variants$class)]
cyto_variants <- variants[grep("^mtdb",variants$class,invert = T)]

tRNA_structure <- data.frame(refStruc = unique(cyto_variants$refStruc), annotation = as.character("BLANK"),stringsAsFactors = FALSE)

write(tRNA_structure$refStruc,"Unique_structures_2.txt")

tRNA_structure$annotation[1] <- "AAAAAAABBCCCCDDDDDDDEEEEFGGGGGHHIIIJJKKKKKLLLLLMMMMMNNNNNNNOOOOOPPPPPPPQ"
tRNA_structure$annotation[2] <- "AAAAAAABBCCCCDDDDDDDDEEEEFGGGGGHHIIIJJKKKKKLLLLLMMMMMNNNNNNNOOOOOPPPPPPPQ"
tRNA_structure$annotation[3] <- "AAAAAAABBCCCCDDDDDDDDEEEEFGGGGGHHIIIJJKKKKKLLLLLMMMMMNNNNNNNOOOOOPPPPPPPQ"
tRNA_structure$annotation[4] <- "AAAAAAABBCCCCDDDDDDDEEEEFGGGGGHHIIIJJKKKKKLLLLLMMMMMNNNNNNNOOOOOPPPPPPPQ"
tRNA_structure$annotation[5] <- "AAAAAAABBCCCCDDDDDDDEEEEFGGGGGHHIIIJJKKKKKLLLLLMMMMMNNNNNNNOOOOOPPPPPPPQ"
tRNA_structure$annotation[6] <- "AAAAAAABBCCCCDDDDDDDDEEEEFGGGGGHHIIIJJKKKKKLLLLMMMMMNNNNNNNOOOOOPPPPPPPQ"
tRNA_structure$annotation[7] <- "AAAAAAABBCCCCDDDDDDDEEEEFGGGGGHHIIIJJKKKKKLLLLLMMMMMNNNNNNNOOOOOPPPPPPPQ"
tRNA_structure$annotation[8] <- "AAAAAAABBCCCCDDDDDDDEEEEFGGGGGHHIIIJJKKKKKLLLLLMMMMMMNNNNNNNOOOOOPPPPPPPQ"
tRNA_structure$annotation[9] <- "AAAAAAABBCCCDDDDDDDDDDEEEFGGGGGHHIIIJJKKKKKLLLLLMMMMMNNNNNNNOOOOOPPPPPPPQ"
tRNA_structure$annotation[10] <- "AAAAAAABBCCCCDDDDDDDDDEEEEFGGGGGHHIIIJJKKKKKLLLLLMMMMMNNNNNNNOOOOOPPPPPPPQ"
tRNA_structure$annotation[11] <- "AAAAAAABBCCCCDDDDDDDDEEEEFGGGGGHHIIIJJKKKKKLLLLMMMMMNNNNNNNOOOOOPPPPPPPQ"
tRNA_structure$annotation[12] <- "AAAAAAABBCCCCDDDDDDDDEEEEFGGGGHHHIIIJJJKKKKLLLLMMMMMNNNNNNNOOOOOPPPPPPPQ"
tRNA_structure$annotation[13] <- "AAAAAAABBCCCCDDDDDDDEEEEFGGGGGHHIIIJJKKKKKLLLLLLMMMMNNNNNNNOOOOOPPPPPPPQ"
tRNA_structure$annotation[14] <- "AAAAAAABBCCCCDDDDDDDEEEEFGGGGGHHIIIJJKKKKKLLLLLMMMMMNNNNNNNOOOOOPPPPPPPQ"
tRNA_structure$annotation[15] <- "AAAAAAABBCCCCDDDDDDDEEEEFGGGGGHHIIIJJKKKKKLLLLLMMMMMNNNNNNNOOOOOPPPPPPPQ"
tRNA_structure$annotation[16] <- "AAAAAAABBBCCCDDDDDDDEEEFFGGGGGHHIIIJJKKKKKLLLLLMMMMMNNNNNNNOOOOOPPPPPPPQ"
tRNA_structure$annotation[17] <- "AAAAAAABBCCCCDDDDDDDEEEEFGGGGGHHIIIJJKKKKKLLLLLMMMMMNNNNNNNOOOOOPPPPPPPQ"
tRNA_structure$annotation[18] <- "AAAAAAABBCCCCDDDDDDDEEEEFGGGGGHHIIIJJKKKKKLLLLLMMMMNNNNNNNNNOOOOPPPPPPPQ"
tRNA_structure$annotation[19] <- "AAAAAAABBCCCCDDDDDDDEEEEFGGGGGHHIIIJJKKKKKLLLLLMMMMMNNNNNNNOOOOOPPPPPPPQ"
tRNA_structure$annotation[20] <- "AAAAAAABBCCCCDDDDDDDDEEEEFGGGGGHHIIIJJKKKKKLLLLMMMMMNNNNNNNOOOOOPPPPPPPQ"
tRNA_structure$annotation[21] <- "AAAAAAABBCCCCDDDDDDDDEEEEFGGGGGHHIIIJJKKKKKLLLLMMMMMNNNNNNNOOOOOPPPPPPPQ"
tRNA_structure$annotation[22] <- "AAAAAAABBCCCCDDDDDDDDEEEEFGGGGGHHIIIJJKKKKKLLLLMMMMMNNNNNNNOOOOOPPPPPPPQ"
tRNA_structure$annotation[23] <- "AAAAAAABBCCCCDDDDDDDDEEEEFGGGGGHHIIIJJJKKKKKLLLLLMMMMMNNNNNNNOOOOOPPPPPPPQ"
tRNA_structure$annotation[24] <- "AAAAAAABBCCCDDDDDDDDDEEEFGGGGGHHIIIJJKKKKKLLLLMMMMMNNNNNNNOOOOOPPPPPPPQ"
tRNA_structure$annotation[25] <- "AAAAAAABBCCCCDDDDDDDEEEEFGGGGGHHIIIJJKKKKKLLLLMMMMMNNNNNNNOOOOOPPPPPPPQ"
tRNA_structure$annotation[26] <- "AAAAAAABBCCCCDDDDDDDEEEEFGGGGHHHIIIJJJKKKKLLLLMMMMMNNNNNNNOOOOOPPPPPPPQ"
tRNA_structure$annotation[27] <- "AAAAAAABBCCCCDDDDDDDDEEEEFGGGGGHHIIIJJKKKKKLLLLMMMMMNNNNNNNOOOOOPPPPPPPQ"
tRNA_structure$annotation[28] <- "AAAAAAABBCCCCDDDDDDDDDEEEEFGGGGGHHIIIJJKKKKKLLLLLMMMMMNNNNNNNOOOOOPPPPPPPQ"
tRNA_structure$annotation[29] <- "AAAAAAABBCCCDDDDDDDDDDEEEFGGGGGHHIIIJJKKKKKLLLLLMMMMMNNNNNNNOOOOOPPPPPPPQ"
tRNA_structure$annotation[30] <- "AAAAAAABBCCCDDDDDDDDDDDEEEFGGGGGHHIIIJJKKKKKLVVVVVVVVVLLLMMMMMNNNNNNNOOOOOPPPPPPPQ"
tRNA_structure$annotation[31] <- "AAAAAAABBCCCDDDDDDDDDDDEEEFGGGGGHHIIIJJKKKKKLVVVVVVVVVVVLLMMMMMNNNNNNNOOOOOPPPPPPPQ"
tRNA_structure$annotation[32] <- "AAAAAAABBCCCDDDDDDDDDDDEEEFGGGGGHHIIIJJKKKKKLVVVVVVVVVVVVLLMMMMMNNNNNNNOOOOOPPPPPPPQ"
tRNA_structure$annotation[33] <- "AAAAAAABBBCCDDDDDDDDDDDEEFFGGGGGHHIIIJJKKKKKLVVVVVVVVVVVLLMMMMMNNNNNNNOOOOOPPPPPPPQ"
tRNA_structure$annotation[34] <- "AAAAAAABBCCCDDDDDDDDDDDEEEFGGGGGHHIIIJJKKKKKLVVVVVVVVVVVLLMMMMNNNNNNNNNOOOOPPPPPPPQ"
tRNA_structure$annotation[35] <- "AAAAAAABBCCCDDDDDDDDDDEEEFGGGGGHHIIIJJKKKKKLVVVVVVVVVVVVLLMMMMMNNNNNNNOOOOOPPPPPPPQ"
tRNA_structure$annotation[36] <- "AAAAAAABBCCCDDDDDDDDDDEEEFGGGGGHHIIIJJKKKKKLVVVVVVVVVVVVLLMMMMMNNNNNNNOOOOOPPPPPPPQ"
tRNA_structure$annotation[37] <- "AAAAAAABBCCCDDDDDDDDDDDEEEFGGGGGHHIIIJJKKKKKLVVVVVVVVVVLLMMMMMNNNNNNNOOOOOPPPPPPPQ"
tRNA_structure$annotation[38] <- "AAAAAAABBCCCDDDDDDDDDDDEEEFGGGGGHHIIIJJKKKKKLLVVVVVVVVLLLMMMMMNNNNNNNOOOOOPPPPPPPQ"
tRNA_structure$annotation[39] <- "AAAAAAABBCCCCDDDDDDDDEEEEFGGGGGHHIIIJJKKKKKLLLLLMMMMMNNNNNNNOOOOOPPPPPPPQ"
tRNA_structure$annotation[40] <- "AAAAAAABBCCCCDDDDDDDDEEEEFGGGGGHHIIIJJKKKKKLLLLLMMMMMNNNNNNNOOOOOPPPPPPPPPPPQ"
tRNA_structure$annotation[41] <- "AAAAAAABBCCCCDDDDDDDDEEEEFGGGGGHHIIIJJKKKKKLLLLLMMMMMNNNNNNNOOOOOPPPPPPPQ"
tRNA_structure$annotation[42] <- "AAAAAAABBCCCCDDDDDDDDEEEEFGGGGGHHIIIJJKKKKKLLLLLMMMMMNNNNNNNOOOOOPPPPPPPQ"
tRNA_structure$annotation[43] <- "AAAAAAABBCCCCDDDDDDDDEEEEFGGGGGHHIIIJJKKKKKLLLLLMMMMMNNNNNNNOOOOOPPPPPPPQ"
tRNA_structure$annotation[44] <- "AAAAAAABBCCCDDDDDDDDDDEEEFGGGGGHHIIIJJKKKKKLLLLLMMMMMNNNNNNNOOOOOPPPPPPPQ"
tRNA_structure$annotation[45] <- "AAAAAAABBCCCCDDDDDDDDEEEEFGGGGGHHIIIJJKKKKKLLLLLMMMMMNNNNNNNOOOOOPPPPPPPQ"
tRNA_structure$annotation[46] <- "AAAAAAAABBCCCCDDDDDDDDEEEEFGGGGGHHIIIJJKKKKKLLLLLMMMMMNNNNNNNOOOOOPPPPPPPQ"
tRNA_structure$annotation[47] <- "AAAAAAABBCCCCDDDDDDDDEEEEFGGGGGHHIIIJJKKKKKLLLLLMMMMMNNNNNNNOOOOOPPPPPPPPPPPPPQ"
tRNA_structure$annotation[48] <- "AAAAAAABBCCCCDDDDDDDDEEEEFGGGGHHHIIIJJJKKKKLLLLLMMMMMNNNNNNNOOOOOPPPPPPPQ"
tRNA_structure$annotation[49] <- "AAAAAAABBCCCCDDDDDDDDEEEEFGGGGHHHIIIJJJKKKKLLLLLMMMMMNNNNNNNOOOOOPPPPPPPQ"
tRNA_structure$annotation[50] <- "AAAAAAABBCCCCDDDDDDDDEEEEFGGGGHHHIIIJJJKKKKLLLLLMMMMMNNNNNNNOOOOOPPPPPPPQ"
tRNA_structure$annotation[51] <- "AAAAAAABBCCCDDDDDDDDDEEEFGGGGGHHIIIJJKKKKKLLLLLMMMMMNNNNNNNOOOOOPPPPPPPQ"
tRNA_structure$annotation[52] <- "AAAAAAAAABBCCCCCCDDDDEEEEEEGGGGGGHHIIIJJKKKKKKLVVVVVVVVVVVVVVLMMMMNNNNNNNOOOOPPPPPPPPPQ"
tRNA_structure$annotation[53] <- "AAAAAAABBCCCDDDDDDDDDDEEEFGGGGGHHIIIJJKKKKKLVVVVVVVVVVVLLMMMMMNNNNNNNOOOOOPPPPPPPQ"
tRNA_structure$annotation[54] <- "AAAAAAABBCCCDDDDDDDDDDEEEFGGGGGHHIIIJJKKKKKLLVVVVVVVVVLLLLMMMMNNNNNNNOOOOPPPPPPPPQ"
tRNA_structure$annotation[55] <- "AAAAAAABBCCCDDDDDDDDDDEEEFGGGGGHHIIIJJKKKKKLLVVVVVVVVVVLLMMMMMNNNNNNNOOOOOPPPPPPPQ"
tRNA_structure$annotation[56] <- "AAAAAAABBCCCCDDDDDDDDEEEEFGGGGGHIIIJKKKKKLLLLLMMMMMNNNNNNNOOOOOPPPPPPPQ"
tRNA_structure$annotation[57] <- "AAAAAAABBCCCCDDDDDDDEEEEFGGGGGHHIIIJJKKKKKLLLLLMMMMMNNNNNNNOOOOOPPPPPPPQ"
tRNA_structure$annotation[58] <- "AAAAAAABBCCCCDDDDDDDDEEEEFGGGGGHHIIIJJKKKKKLLLLMMMMMNNNNNNNOOOOOPPPPPPPQ"
tRNA_structure$annotation[59] <- "AAAAAAABBCCCDDDDDDDDDDEEEFGGGGGHHIIIJJKKKKKLLLLLMMMMMNNNNNNNOOOOOPPPPPPPQ"
tRNA_structure$annotation[60] <- "AAAAAAABBCCCCDDDDDDDEEEEFGGGGGHHIIIJJKKKKKLLLLLMMMMMNNNNNNNOOOOOPPPPPPPQ"

#Should be true if matched annotation to structure correctly
identical(nchar(tRNA_structure$refStruc),nchar(tRNA_structure$annotation))

```


```{r Gene-level analyses}

#work on a data frame that has gene name, position, structure, and annotation
#get name, position, with structure for the values; this can come from a join of tRNA_structure and cyto_variants
#get name, position, with annotation for the values
#then melt and whittle down to the proper data.frame to be merged with temp2

#Construct count table

temp <- melt(cyto_variants[,1:176],id.vars=c("sample","class"))
temp$name <- paste0(temp$class,"_",temp$variable)
temp <- temp[!(sample=="4036TJS_S3_R1" | sample=="4037TJS_S4_R1")]
temp2 <- dcast(temp, class+variable~sample, value.var="value")
colnames(temp2)[1] <- "name"
colnames(temp2)[2] <- "position"

#Construct structure table then merge with count table

test <- merge(cyto_variants,tRNA_structure,by="refStruc")
test <- unique(test[,c("refStruc","class")])

test2 <- matrix(nrow=217,ncol=87)
test2 <- cbind(test,test2)

test2 <- data.frame(lapply(test2, as.character), stringsAsFactors=FALSE)
colnames(test2)[3:ncol(test2)] <- colnames(cyto_variants)[3:89]

for(i in 1:nrow(test2)){
  print(i)
    for(j in 1:nchar(test2$refStruc[i])){
     test2[i,j+2] <- substr(test2$refStruc[i],j,j) 
    }
}

test2 <- melt(test2[,2:ncol(test2)],id.vars="class")

colnames(test2) <- c("name","position","structure")

temp2 <- merge(temp2,test2,by=c("name","position"),all.x=T)

#Construct annotation table then merge with count table

test <- merge(cyto_variants,tRNA_structure,by="refStruc")
test <- unique(test[,c("annotation","class")])

test2 <- matrix(nrow=217,ncol=87)
test2 <- cbind(test,test2)

test2 <- data.frame(lapply(test2, as.character), stringsAsFactors=FALSE)
colnames(test2)[3:ncol(test2)] <- colnames(cyto_variants)[3:89]

for(i in 1:nrow(test2)){
  print(i)
    for(j in 1:nchar(test2$annotation[i])){
     test2[i,j+2] <- substr(test2$annotation[i],j,j) 
    }
}

test2 <- melt(test2[,2:ncol(test2)],id.vars="class")

colnames(test2) <- c("name","position","structure")

temp2 <- merge(temp2,test2,by=c("name","position"),all.x=T)

#Construct sequence table then merge with count table

test <- sequences

test2 <- matrix(nrow=217,ncol=87)
test2 <- cbind(test,test2)

test2 <- data.frame(lapply(test2, as.character), stringsAsFactors=FALSE)
colnames(test2)[3:ncol(test2)] <- colnames(cyto_variants)[3:89]

for(i in 1:nrow(test2)){
  print(i)
    for(j in 1:nchar(test2$x[i])){
     test2[i,j+2] <- substr(test2$x[i],j,j) 
    }
}

test2 <- melt(test2[,2:ncol(test2)],id.vars="name")

colnames(test2) <- c("name","position","sequence")

temp2 <- merge(temp2,test2,by=c("name","position"),all.x=T)

temp2 <- temp2[,c(1:2,ncol(temp2)-2,ncol(temp2)-1,ncol(temp2),3:(ncol(temp2)-3))]

#Get variant counts table, and variant fractions table at the tRNA gene level

gene_counts <- temp2[grep("t",temp2$position,invert=T),]
total_counts <- temp2[grep("t",temp2$position),]
```

```{r Differential analyses}
#Differential analyses

tissue_mods <- gene_counts
rownames(tissue_mods) <- paste0(tissue_mods$name,":E",tissue_mods$position)
tissue_mods[,1:5] <- NULL
  
colnames(tissue_mods) <- c("Cerebellum_1","Cortex_1","Heart_1","Liver_1","Medulla_Oblongata_1","Spinal_Cord_1","Tibialis_1","Cerebellum_2","Cortex_2","Heart_2","Liver_2","Medulla_Oblongata_2","Spinal_Cord_2","Tibialis_2","Cerebellum_3","Cortex_3","Heart_3","Liver_3","Medulla_Oblongata_3","Spinal_Cord_3","Tibialis_3")

myord <- c("Cerebellum_1","Cerebellum_2","Cerebellum_3","Cortex_1","Cortex_2","Cortex_3","Medulla_Oblongata_1","Medulla_Oblongata_2","Medulla_Oblongata_3","Spinal_Cord_1","Spinal_Cord_2","Spinal_Cord_3","Tibialis_1","Tibialis_2","Tibialis_3","Heart_1","Heart_2","Heart_3","Liver_1","Liver_2","Liver_3")

#DEXSeq
countData <- tissue_mods[,myord]

colData <- data.frame(row.names=colnames(countData),condition=gsub("_[^_]*$","",colnames(countData)))
colData$sample <- rownames(colData)

dds <- DEXSeqDataSet(countData = countData,
                              sampleData = colData,
                              design= ~ sample + exon + condition:exon,groupID = gsub(":.*","",rownames(countData)),featureID = gsub(".*:","",rownames(countData)))

dds = estimateSizeFactors(dds)
dds = estimateDispersions( dds )
plotDispEsts( dds )
dds = testForDEU(dds)

dxr1 = DEXSeqResults( dds )
```

```{r Clean up differential analyses and write out tables}
#STOPPED HERE
#Convert to percentage variants
res <- as.data.frame(dxr1[,c(1:7)])
colnames(res)[1] <- "name"
colnames(res)[2] <- "position"
res$position <- gsub("E","",res$position)

res <- merge(res,gene_counts,by=c("name","position"))
total_counts$position <- gsub("t","",total_counts$position) 
total_counts[,3:5] <- NULL
res <- merge(res,total_counts,by=c("name","position"))

res$position <- as.numeric(res$position) + 1
colnames(res)[11:52] <- c("Cerebellum_1","Cortex_1","Heart_1","Liver_1","Medulla_Oblongata_1","Spinal_Cord_1","Tibialis_1","Cerebellum_2","Cortex_2","Heart_2","Liver_2","Medulla_Oblongata_2","Spinal_Cord_2","Tibialis_2","Cerebellum_3","Cortex_3","Heart_3","Liver_3","Medulla_Oblongata_3","Spinal_Cord_3","Tibialis_3","Cerebellum_1_Coverage","Cortex_1_Coverage","Heart_1_Coverage","Liver_1_Coverage","Medulla_Oblongata_1_Coverage","Spinal_Cord_1_Coverage","Tibialis_1_Coverage","Cerebellum_2_Coverage","Cortex_2_Coverage","Heart_2_Coverage","Liver_2_Coverage","Medulla_Oblongata_2_Coverage","Spinal_Cord_2_Coverage","Tibialis_2_Coverage","Cerebellum_3_Coverage","Cortex_3_Coverage","Heart_3_Coverage","Liver_3_Coverage","Medulla_Oblongata_3_Coverage","Spinal_Cord_3_Coverage","Tibialis_3_Coverage")

myord <- c("Cerebellum_1","Cerebellum_2","Cerebellum_3","Cortex_1","Cortex_2","Cortex_3","Medulla_Oblongata_1","Medulla_Oblongata_2","Medulla_Oblongata_3","Spinal_Cord_1","Spinal_Cord_2","Spinal_Cord_3","Tibialis_1","Tibialis_2","Tibialis_3","Heart_1","Heart_2","Heart_3","Liver_1","Liver_2","Liver_3","Cerebellum_1_Coverage","Cerebellum_2_Coverage","Cerebellum_3_Coverage","Cortex_1_Coverage","Cortex_2_Coverage","Cortex_3_Coverage","Medulla_Oblongata_1_Coverage","Medulla_Oblongata_2_Coverage","Medulla_Oblongata_3_Coverage","Spinal_Cord_1_Coverage","Spinal_Cord_2_Coverage","Spinal_Cord_3_Coverage","Tibialis_1_Coverage","Tibialis_2_Coverage","Tibialis_3_Coverage","Heart_1_Coverage","Heart_2_Coverage","Heart_3_Coverage","Liver_1_Coverage","Liver_2_Coverage","Liver_3_Coverage")

res <- cbind(res[,1:10],res[,myord])

write.csv(res,"output/Variant_counts_030320.csv")

res[,11:31] <- (res[,11:31]/res[,32:52])

write.csv(res,"output/Variant_fractions_030320.csv")
```


```{r Other outputs}

###DIDN'T USE THESE FOR THE PAPER


total_counts <- temp2[grep("totalReads",temp2$position),]
colnames(total_counts)[6:26] <- c("Cerebellum_1","Cortex_1","Heart_1","Liver_1","Medulla_Oblongata_1","Spinal_Cord_1","Tibialis_1","Cerebellum_2","Cortex_2","Heart_2","Liver_2","Medulla_Oblongata_2","Spinal_Cord_2","Tibialis_2","Cerebellum_3","Cortex_3","Heart_3","Liver_3","Medulla_Oblongata_3","Spinal_Cord_3","Tibialis_3")

gene_fractions <- join(res,total_counts,by="name")
gene_fractions <- cbind(gene_fractions[,1:31],gene_fractions[,myord])
write.csv(gene_fractions,"output/Gene_count_plus_total_counts_030320.csv")

gene_fractions[,11:31] <- (gene_fractions[,11:31]/gene_fractions[,myord])
write.csv(gene_fractions,"output/Gene_fraction_plus_total_counts_030320.csv")
write.csv(gene_fractions[,1:31],"output/Gene_fraction_030320.csv")
```


```{r}
#Correlate variants with expression
var <- fread("output/Gene_fraction_plus_total_counts.csv")
var_corr <- var[,2:6]
var_corr$corr <- 0

for(i in 1:nrow(var)){
  print(i)
  var_corr$corr[i] <- cor(t(var[i,12:32]),t(var[i,33:53]))
}

var_corr$position <- as.factor(var_corr$position)
ggplot(var_corr, aes(x=position, y=corr)) + geom_boxplot()

```


###BELOW NEEDS REDONE AS ISODECODERS ARE OF DIFFERENT LENGTHS
```{r Anticodon-level analysis}
#data prep
countData$name <- rownames(countData)
countData <- as.data.table(separate(countData,name,c("name","position"),sep = ":"))
countData$anticodon <- str_sub(countData$name,5,7)

cols <- colnames(countData)[1:21]
countData <- as.data.frame(countData[,lapply(.SD,sum),by=c("anticodon","position"),.SDcols=cols])

rownames(countData) <- paste0(countData$anticodon,":",countData$position)
countData[,1:2] <- NULL

#differential analysis
colData <- data.frame(row.names=colnames(countData),condition=gsub("_[^_]*$","",colnames(countData)))
colData$sample <- rownames(colData)

dds <- DEXSeqDataSet(countData = countData,
                              sampleData = colData,
                              design= ~ sample + exon + condition:exon,groupID = gsub(":.*","",rownames(countData)),featureID = gsub(".*:","",rownames(countData)))

dds = estimateSizeFactors(dds)
dds = estimateDispersions( dds )
plotDispEsts( dds )
dds = testForDEU(dds)

dxr1 = DEXSeqResults( dds )
write.csv(dxr1[,c(1:7,9)],"output/Anticodon_count.csv")

#Convert to percentage variants
res <- as.data.frame(dxr1[,c(1:7,9)])
colnames(res)[1] <- "name"

total_counts <- as.data.table(temp2[grep("totalReads",temp2$position),])
total_counts$name <- str_sub(total_counts$name,5,7)
cols <- colnames(total_counts)[3:23]
total_counts <- as.data.frame(total_counts[,lapply(.SD,sum),by="name",.SDcols=cols])

colnames(total_counts)[2:22] <- c("Cerebellum_1","Cortex_1","Heart_1","Liver_1","Medulla_Oblongata_1","Spinal_Cord_1","Tibialis_1","Cerebellum_2","Cortex_2","Heart_2","Liver_2","Medulla_Oblongata_2","Spinal_Cord_2","Tibialis_2","Cerebellum_3","Cortex_3","Heart_3","Liver_3","Medulla_Oblongata_3","Spinal_Cord_3","Tibialis_3")

gene_fractions <- join(res,total_counts,by="name")
gene_fractions <- cbind(gene_fractions[,1:7],(gene_fractions[,8:28]/gene_fractions[,myord]))
write.csv(gene_fractions,"output/Anticodon_fraction.csv")


```

## Including Plots

You can also embed plots, for example:

```{r pressure, echo=FALSE}
plot(pressure)
```

Note that the `echo = FALSE` parameter was added to the code chunk to prevent printing of the R code that generated the plot.
title: "Untitled"
output: html_document
---

```{r setup, include=FALSE}
knitr::opts_chunk$set(echo = TRUE)
```

## R Markdown

This is an R Markdown document. Markdown is a simple formatting syntax for authoring HTML, PDF, and MS Word documents. For more details on using R Markdown see <http://rmarkdown.rstudio.com>.

When you click the **Knit** button a document will be generated that includes both content as well as the output of any embedded R code chunks within the document. You can embed an R code chunk like this:

```{r cars}
summary(cars)
```

## Including Plots

You can also embed plots, for example:

```{r pressure, echo=FALSE}
plot(pressure)
```

Note that the `echo = FALSE` parameter was added to the code chunk to prevent printing of the R code that generated the plot.
