# Supplementary material for: Quantitative tRNA-sequencing uncovers metazoan tissue-specific tRNA regulation
Source: Nat Commun. 2020 Aug 14;11:4104. doi: 10.1038/s41467-020-17879-x (PMC7428014; doi:10.1038/s41467-020-17879-x)
Supplement: Supplementary file 4 — Supplementary Software [file 41467_2020_17879_MOESM4_ESM.zip › Pinkard_et_al_2020_tRNA_core_HEK293_human.Rmd]

---
title: "tRNA-seq Analysis, 2/25/20, TJ Sweet"
output: html_notebook
---

#SETUP - MUST DO BEFORE RUNNING R CODE: 

1:Genomics core provides FastQC reports, de-multiplexes, and removes PhiX reads. Results in a .fastq file for each library. If not already done, gzip these fastq files with gzip in linux.

2:Move .fastq.gz files, bowtie2 index, and "tRNA_seq_processing_script.txt" to the working directory. 

3:Run "tRNA_seq_processing_script.txt" in bash. Make sure to set number of processors for bowtie2 to use (number of processors on system - 1). This script iterates over every .fastq file and performs each of these operations in order:
   A:Trim adapters and CCA with cutadapt
   B:Map reads to hg38 tRNAs with bowtie2 in very-sensitive mode
   C:Capture statistics for each step in "processing.log" and "mapping.log"
   D:Converts .sam to .bam and removes .sam to save space.
   
4:Manually set working directory and sampleTable in "R SCRIPT SETUP" code chunk below

#R SCRIPT SETUP

```{r warning=FALSE}
setwd("/Volumes/LaCie/Pinkard_et_al_2019_2nd_submission/Human_Cell_Line_tRNAseq/HEK seq/")

#Call in packages needed
library(data.table)
library(tidyr)
library(Rsubread)
library(ggplot2)
library(Biostrings)
library(stringr)
library(reshape2)
library(gplots)
library(plyr)
library(corrplot)
library(DESeq2)
library(dplyr)
library(ggpubr)

#Call in list of data files
#bamFiles <- list.files(pattern="\\.bam$",full.names = F)
bamFiles <- dir(".", "bam$")
sampleTable <- data.frame(bamFiles=bamFiles,sample=c("293_YAMAT_1","293_YAMAT_2","293_circ_1","293_circ_2","tRNA_control_1","tRNA_control_2","tRNA_DM_1","tRNA_DM_2","Total_RNA_control_1","Total_RNA_control_2","Total_RNA_DM_1","Total_RNA_DM_2","Hydro_1","Hydro_2","Hydro_3","Hydro_4"))

sampleTable

#Force number printout instead of scientific notation
options("scipen"=100, "digits"=4)
```

#COUNT READS OVER tRNA GENES

```{r}
#Make annotation files for counting. "tRNA_names_size.txt" is created by the script above from the bowtie2 index mapped to.
#Need columns "GeneID","Chr","Start","End","Strand"
tRNA.annot <- as.data.frame(fread("tRNA_names_sizes.txt"))
tRNA.annot <- data.frame(GeneID=sub(" .*","",tRNA.annot$V2),Chr=sub(" .*","",tRNA.annot$V2),Start=1,End=tRNA.annot$V3,Strand="+")                            
#Count reads over tRNA genes
tRNA.counts <- featureCounts(bamFiles,annot.ext = tRNA.annot,strandSpecific = 1,useMetaFeatures=F,minMQS = 10)
```
#BUILD STATS TABLES
#CHANGE TO HAVE TRNA TABLE, THEN TRNA.RPM TABLE

#ALL TRNA GENES
#CONVERT TO READS PER MILLION
#MAKE SURE TO MANUALLY CONVERT THE PATHS ON LINES 75 AND 76 TO WHATEVER YOUR FOLDER IS
#OUTPUTS GENE-LEVEL CSV FILE

```{r}
#Call in reads and total library stats from tRNA.counts object above
tRNA <- as.data.frame(tRNA.counts$counts)
tRNA.stat <- as.data.frame(tRNA.counts$stat)
rownames(tRNA.stat) <- tRNA.stat[,1]
tRNA.stat <- tRNA.stat[,2:ncol(tRNA.stat)]

rownames(tRNA) <- gsub("Homo_sapiens_tRNA-","",rownames(tRNA))

tRNA

#Change column names to simplify (featureCounts takes the whole path of bam file) 
colnames(tRNA) <- as.character(sampleTable$sample[match(as.character(sampleTable$bamFiles),gsub("X.Volumes.LaCie.Pinkard_et_al_2019_2nd_submission.Human_Cell_Line_tRNAseq.HEK.seq.","",colnames(tRNA)))])
colnames(tRNA.stat) <- as.character(sampleTable$sample[match(as.character(sampleTable$bamFiles),gsub("X.Volumes.LaCie.Pinkard_et_al_2019_2nd_submission.Human_Cell_Line_tRNAseq.HEK.seq.","",colnames(tRNA.stat)))])

myord <- sampleTable$sample

tRNA.mito <- tRNA[(grep("mtdb",rownames(tRNA))),]
tRNA.cyto <- tRNA[(grep("mtdb",rownames(tRNA),invert=T)),]

write.csv(tRNA[,myord],"./output/HEK_tRNA_gene_summary_raw_counts.csv")
write.csv(tRNA.stat[,myord],"./output/HEK_mapping_stats.csv")

tRNA.RPM <- tRNA

#Convert to reads per million mapped reads or throw error if data don't line up
if(identical(colnames(tRNA.RPM),colnames(tRNA.stat))){

for(i in 1:ncol(tRNA.RPM)){
  tRNA.RPM[,i] <- (tRNA.RPM[,i] * 1000000) / tRNA.stat[1,i]
}

} else {
  stop("tRNA.RPM and tRNA.stat dataframe columns are not in same order")
}

tRNA.RPM

tRNA.RPM.mito <- tRNA.RPM[(grep("mtdb",rownames(tRNA.RPM))),]
tRNA.RPM.cyto <- tRNA.RPM[(grep("mtdb",rownames(tRNA.RPM),invert=T)),]

tRNA.RPM.mito
tRNA.RPM.cyto
  
write.csv(tRNA.RPM.cyto[,myord],"./output/HEK_tRNA_gene_summary_cyto_RPM.csv")
write.csv(tRNA.RPM.mito[,myord],"./output/HEK_tRNA_gene_summary_mito_RPM.csv")


```


#GENERATE PLOTS FOR ALL GENES
#A LOT OF GENERIC PLOTS, NONE ARE SAVED AS OUTPUT SO CHANGE CODE IF YOU WANT OUTPUT

```{r}
#Raw heatmaps over all genes
#pdf("FILE_NAME")


heatmap.2(sqrt(as.matrix(tRNA.RPM.cyto[,myord])),col="bluered",scale="none", trace="none",dendrogram="none", margin=c(7, 5),cexCol=0.9,cexRow=0.5,density.info="density",breaks = seq(0, 150, length.out = 20),Colv=F)

heatmap.2(as.matrix(tRNA.RPM.cyto[,myord]),col="bluered",scale="none", trace="none",dendrogram="none", margin=c(7, 5),cexCol=0.9,cexRow=0.5,density.info="density",breaks = seq(0, 20000, length.out = 1000),Colv=F)
#dev.off

heatmap.2(sqrt(as.matrix(tRNA.RPM.mito[,myord])),col="bluered",scale="none", trace="none",dendrogram="none", margin=c(7, 5),cexCol=0.9,cexRow=0.5,density.info="density",breaks = seq(0, 150, length.out = 20),Colv=F)

heatmap.2(as.matrix(tRNA.RPM.mito[,myord]),col="bluered",scale="none", trace="none",dendrogram="none", margin=c(7, 5),cexCol=0.9,cexRow=0.5,density.info="density",breaks = seq(0, 20000, length.out = 1000),Colv=F)
#dev.off

#ggplot(data = melt(sqrt(tRNA.RPM.cyto)), aes(x=variable,y=value)) + geom_boxplot(aes(fill=variable)) + ylim(0,100)
#ggplot(data = melt(sqrt(tRNA.RPM.cyto)), aes(x=value)) + geom_density(aes(colour=variable)) 
#ggplot(data = melt(sqrt(tRNA.RPM.cyto)), aes(x=value)) + geom_density(aes(colour=variable)) + xlim(0,150)

#dev.off

#ggplot(data = melt(sqrt(tRNA.RPM.cyto)), aes(x=variable,y=value)) + geom_boxplot(aes(fill=variable)) + ylim(0,100)
#ggplot(data = melt(sqrt(tRNA.RPM.cyto)), aes(x=value)) + geom_density(aes(colour=variable)) 
#ggplot(data = melt(sqrt(tRNA.RPM.cyto)), aes(x=value)) + geom_density(aes(colour=variable)) + xlim(0,150)
```


#COLLAPSE ALL ISODECODERS INTO SINGLE COUNT

```{r}
#first do for tRNA raw counts for use in DESeq2
anticodons <- gsub(";.*","",rownames(tRNA.cyto))
anticodons <- gsub("-[0-9]+","",anticodons)
anticodon.counts <- as.data.frame(tRNA.cyto)
anticodon.counts$tRNA <- anticodons
anticodon.counts

#sum all 
anticodon.counts <- as.data.frame(setDT(anticodon.counts)[,lapply(.SD,sum),by=tRNA])
rownames(anticodon.counts) <- anticodon.counts$tRNA
anticodon.counts$tRNA <- NULL
tRNA <- anticodon.counts #setup for PCA, correlation, and differential analyses

tRNA 

tRNA <- tRNA[,myord]
write.csv(tRNA,"./output/HEK_anticodon_raw_counts.csv")

#get anticodons with string operations
anticodons <- gsub(";.*","",rownames(tRNA.RPM.cyto))
anticodons <- gsub("-[0-9]+","",anticodons)
anticodon.counts <- as.data.frame(tRNA.RPM.cyto)
anticodon.counts$tRNA <- anticodons
anticodon.counts

#sum all 
anticodon.counts <- as.data.frame(setDT(anticodon.counts)[,lapply(.SD,sum),by=tRNA])
rownames(anticodon.counts) <- anticodon.counts$tRNA
anticodon.counts$tRNA <- NULL
anticodon.counts
tRNA.RPM.cyto <- anticodon.counts #setup for PCA, correlation, and differential analyses

anticodon.counts <- anticodon.counts[,myord]

write.csv(anticodon.counts,"./output/HEK_tRNA_anticodon_summary_RPM.csv")
```

#GENERATE PLOTS FOR ANTICODONS
#OUTPUTS BARCHART COMPARING YAMAT AND CIRC TRNA SEQ
#A LOT OF GENERIC PLOTS, REST AREN'T SAVED AS OUTPUT SO CHANGE CODE IF YOU WANT OUTPUT

```{r}
#Correlation matrix between samples
#pdf("FILE_NAME")
#corrplot(cor(tRNA.RPM.mito), order = "hclust", tl.col = "black", tl.srt = 45)
corrplot(cor(tRNA.RPM.cyto), order = "hclust", tl.col = "black", tl.srt = 45)
#dev.off

#Raw heatmaps over all genes
#pdf("FILE_NAME")

heatmap.2(sqrt(as.matrix(tRNA.RPM.cyto[,myord])),col="bluered",scale="none", trace="none",dendrogram="none", margin=c(7, 5),cexCol=0.9,cexRow=0.5,density.info="density",breaks = seq(0, 200, length.out = 20),Colv=F)

heatmap.2(as.matrix(tRNA.RPM.cyto[,myord]),col="bluered",scale="none", trace="none",dendrogram="none", margin=c(7, 5),cexCol=0.9,cexRow=0.5,density.info="density",breaks = seq(0, 20000, length.out = 1000),Colv=F)

heatmap.2(sqrt(as.matrix(tRNA.RPM.cyto[,myord])),col="bluered",scale="none", trace="none",dendrogram="none", margin=c(7, 5),cexCol=0.9,cexRow=0.5,density.info="density",breaks = seq(0, 200, length.out = 20))
#dev.off

ggplot(data = melt(sqrt(tRNA.RPM.cyto)), aes(x=variable,y=value)) + geom_boxplot(aes(fill=variable)) + ylim(0,100)
ggplot(data = melt(sqrt(tRNA.RPM.cyto)), aes(x=value)) + geom_density(aes(colour=variable)) 

#pdf("Summary_021919.pdf")
heatmap.2(sqrt(as.matrix(tRNA.RPM.cyto)),col="bluered",scale="none", trace="none",dendrogram="none", margin=c(7, 5),cexCol=0.9,cexRow=0.5,density.info="density",breaks = seq(0, 200, length.out = 20))

ggplot(data = melt(tRNA.RPM.cyto), aes(x=value)) + geom_density(aes(colour=variable)) 
ggplot(data = melt(tRNA.RPM.cyto), aes(x=variable,y=value)) + geom_boxplot(aes(fill=variable)) + ylim(0,100)
#dev.off()

heatmap.2(as.matrix(tRNA.RPM.cyto),col="bluered",scale="none", trace="none",dendrogram="none", margin=c(7, 5),cexCol=0.9,cexRow=0.5,density.info="density",breaks = seq(0, 50000, length.out = 20))

ggplot(data = melt(tRNA.RPM.cyto), aes(x=value)) + geom_density(aes(colour=variable)) 
ggplot(data = melt(tRNA.RPM.cyto), aes(x=variable,y=value)) + geom_boxplot(aes(fill=variable))
ggplot(data = melt(tRNA.RPM.cyto), aes(x=variable,y=value)) + geom_boxplot(aes(fill=variable)) + ylim(0,50000)

#tRNA.RPM.cyto.mean <- data.frame(YAMAT = rowMeans(tRNA.RPM.cyto[,1:2]), Circ = #rowMeans(tRNA.RPM.cyto[,3:4]),row.names = rownames(tRNA.RPM.cyto))

#tRNA.RPM.cyto.sd <- data.frame(YAMAT = rowSds(as.matrix(tRNA.RPM.cyto[,1:2])), Circ = #rowSds(as.matrix(tRNA.RPM.cyto[,3:4])),row.names = rownames(tRNA.RPM.cyto))

#tRNA.RPM.cyto.mean$tRNA <- rownames(tRNA.RPM.cyto.mean)
#tRNA.RPM.cyto.sd$tRNA <- rownames(tRNA.RPM.cyto.sd)

#tRNA.means <- melt(tRNA.RPM.cyto.mean,id.vars=c("tRNA"),measure.vars = c("YAMAT","Circ"))
#tRNA.sd <- melt(tRNA.RPM.cyto.sd,id.vars=c("tRNA"),measure.vars = c("YAMAT","Circ"))

#Final <- merge(tRNA.means,tRNA.sd,by=c("tRNA","variable"))

#pdf("N2a_barchart.pdf")
#ggplot(data = Final, aes(x=reorder(tRNA,-value.x),y=value.x,fill=variable)) + geom_bar(stat="identity", #position=position_dodge()) + theme(axis.text.x = element_text(angle = 90, hjust = 1)) + #geom_errorbar(aes(ymin=value.x-value.y, ymax=value.x+value.y), width=.2,
#                 position=position_dodge(.9)) + ylab("Reads Per Million (RPM)") + xlab("") + scale_fill_discrete(name = "")
#dev.off()

```

###ALL CODE BEYOND THIS POINT NEEDS TO BE DOUBLE CHECKED

#tAI CALCULATION

```{r}
#Call in codon pairing weights (s from Sabi and Tuller 2014, Table 2; codon pairing interactions from dos Reis 2004, Figure 1)
#Get matrix of anticodon counts
wts <- fread("Weights for tAI.txt")
tRNA.RPM.df <- as.data.frame(tRNA.RPM.cyto)

tRNA.RPM.df$tRNA <- rownames(tRNA.RPM.df)
tRNA.RPM.df <- separate(tRNA.RPM.df,tRNA,sep="-",c("AA","Anticodon"))

wts <- as.data.frame(merge(wts,tRNA.RPM.df,by="Anticodon",all.x=T))
wts[is.na(wts)] <- 0
wts <- wts[,c(1,2,ncol(wts),3,4,5:(ncol(wts)-1))]
wts

w <- wts
for(i in 6:(ncol(w))){
  w[,(i)] <- wts[,i] * wts[,5]
}
w

codon.w <- data.frame(Codon=as.character(unique(w$Codon)))
for(i in colnames(w)[6:ncol(w)]){
codon.w[,i] <- 0
}
codon.w

for(i in 1:nrow(codon.w)){
  temp <- w[(w$Codon == codon.w$Codon[i]),]
  for(j in 2:(length(colnames(codon.w)))){
    codon.w[i,j] <- sum(temp[,j+4])
  }
}
codon.w

tAI <- codon.w
for(i in 2:ncol(codon.w)){
  tAI[,i] <- tAI[,i] / max(tAI[,i])
}
tAI

tAI$Codon <- paste0(tAI$Codon," (",translate(DNAStringSet(tAI$Codon),no.init.codon = T),")")
codon.w$Codon <- paste0(codon.w$Codon," (",translate(DNAStringSet(codon.w$Codon),no.init.codon = T),")")

write.csv(tAI,"./output/HeLa_tAI.csv")

codon.w.m <- as.matrix(codon.w[,2:ncol(codon.w)])
rownames(codon.w.m) <- codon.w$Codon

tAI.m <- as.matrix(tAI[,2:ncol(tAI)])
rownames(tAI.m) <- codon.w$Codon

```

#GENERATE TAI PCA PLOTS

```{r}

#matrix for PCA
tAI <- tAI[,myord]
mat_data_mouse <- as.matrix(tAI[,4:ncol(tAI)])
log_mat_data_mouse <- (mat_data_mouse)
log_mat_data_mouse[!is.finite(log_mat_data_mouse)] <- 0

#MDS plot for mouse tissues
fib_mat_data_mouse <- mat_data_mouse
log_fib_mat_data_mouse <- (fib_mat_data_mouse)
log_fib_mat_data_mouse[!is.finite(log_fib_mat_data_mouse)] <- 0
distance.matrix.fib_mouse <- dist(scale(t(fib_mat_data_mouse), center = TRUE, scale = TRUE), method = "euclidean")
mds.fib_mouse <- cmdscale(distance.matrix.fib_mouse, eig = TRUE, x.ret = TRUE)
mds.var.per.fib_mouse <- round(mds.fib_mouse$eig/sum(mds.fib_mouse$eig)*100,1)
mds.values.fib_mouse <- mds.fib_mouse$points
mds.data.fib_mouse <- data.frame(Sample=rownames(mds.values.fib_mouse),
                           X=mds.values.fib_mouse[,1],
                           Y=mds.values.fib_mouse[,2])
mds.data.fib_mouse$Type <- gsub("_[^_]*$","",mds.data.fib_mouse$Sample)
mds.data.fib_mouse$Type <- factor(mds.data.fib_mouse$Type, levels = c("HeLa_1","HeLa_2","HeLa_3","Nat10_1","Nat10_2","Nat10_3"))

#Plot MDS for 7 mouse tissues
plot.mds.fib_mouse <-ggplot(data=mds.data.fib_mouse, aes(x=X, y=Y, label= Sample))+
  geom_text(aes(colour = factor(Type)))+
  theme_bw()+
  xlab(paste("MDS1 - ", mds.var.per.fib_mouse[1], "%", sep=""))+
  ylab(paste("MDS2 - ", mds.var.per.fib_mouse[2], "%", sep = ""))+
  xlim(-20,20)+
  theme(legend.title=element_blank())
plot.mds.fib_mouse

#matrix for PCA + N2a
tAI <- tAI[,myord]
mat_data_mouse <- as.matrix(tAI[,2:ncol(tAI)])
log_mat_data_mouse <- (mat_data_mouse)
log_mat_data_mouse[!is.finite(log_mat_data_mouse)] <- 0

#MDS plot for mouse tissues + N2a
fib_mat_data_mouse <- mat_data_mouse
log_fib_mat_data_mouse <- (fib_mat_data_mouse)
log_fib_mat_data_mouse[!is.finite(log_fib_mat_data_mouse)] <- 0
distance.matrix.fib_mouse <- dist(scale(t(fib_mat_data_mouse), center = TRUE, scale = TRUE), method = "euclidean")
mds.fib_mouse <- cmdscale(distance.matrix.fib_mouse, eig = TRUE, x.ret = TRUE)
mds.var.per.fib_mouse <- round(mds.fib_mouse$eig/sum(mds.fib_mouse$eig)*100,1)
mds.values.fib_mouse <- mds.fib_mouse$points
mds.data.fib_mouse <- data.frame(Sample=rownames(mds.values.fib_mouse),
                           X=mds.values.fib_mouse[,1],
                           Y=mds.values.fib_mouse[,2])
mds.data.fib_mouse$Type <- gsub("_[^_]*$","",mds.data.fib_mouse$Sample)
mds.data.fib_mouse$Type <- factor(mds.data.fib_mouse$Type, levels = c("Cerebellum","Cortex","Medulla_oblongata","Spinal_cord","Tibialis","Heart","Liver","Neuro_2a"))

#Plot MDS for 7 mouse tissues + N2a
plot.mds.fib_mouse_N2a <-ggplot(data=mds.data.fib_mouse, aes(x=X, y=Y, label= Sample))+
  geom_text(aes(colour = factor(Type)))+
  theme_bw()+
  xlab(paste("MDS1 - ", mds.var.per.fib_mouse[1], "%", sep=""))+
  ylab(paste("MDS2 - ", mds.var.per.fib_mouse[2], "%", sep = ""))+
  theme(legend.title=element_blank())
plot.mds.fib_mouse_N2a

#PCA plots
pdf("./output/PCA_plots_tAI_level.pdf")

plot.mds.fib_mouse
plot.mds.fib_mouse_N2a

dev.off()


```


#GENERATE TAI PLOTS
#OUTPUT TAI TABLES

```{r}
pdf("./output/tAI_heatmaps.pdf")
heatmap.2(log10(codon.w.m[,myord]),col="bluered",scale="none", trace="none",dendrogram="none", margin=c(7, 5),cexCol=0.9,cexRow=0.5,density.info="density",breaks = seq(0, 8, length.out = 30),Colv = F,key = T,key.title=NA,key.xlab="Log10 W Value",key.ylab = "Density",main="W Values Tissue + Neuro-2a",keysize=0.75, key.par = list(cex=0.5))
heatmap.2(tAI.m[,myord],col="bluered",scale="none", trace="none",dendrogram="none", margin=c(7, 5),cexCol=0.9,cexRow=0.5,density.info="density",Colv = F,key = T,key.title=NA,key.xlab="tAI",key.ylab = "Density",main="tAI Values Tissue + Neuro-2a",keysize=0.75, key.par = list(cex=0.5))
dev.off()


#make data frame of w values, then create tAI data frame. Calculate W for all samples by iterating over w dataframe, then convert to tAIs
```
