# Supplementary material for: Quantitative tRNA-sequencing uncovers metazoan tissue-specific tRNA regulation
Source: Nat Commun. 2020 Aug 14;11:4104. doi: 10.1038/s41467-020-17879-x (PMC7428014; doi:10.1038/s41467-020-17879-x)
Supplement: Supplementary file 4 — Supplementary Software [file 41467_2020_17879_MOESM4_ESM.zip › Variant_analysis_pipeline.ipynb]

# %% [code]
import pandas as pd
import numpy as np
import matplotlib.pyplot as plt
import matplotlib as mpl
mpl.rc('font', family='Arial')
import re

from glob import glob
from collections import Counter
from scipy.stats import spearmanr
from subprocess import call, check_output
from time import time, ctime

# %% [code]
# Not sure this is needed?
# Function to take a nucleotide sequence (ACGT) and return
# reverse complement as per below ntComplements dict
ntComplements = {
    'A':'T',
    'T':'A',
    'G':'C',
    'C':'G'
}

def revComp(seqStr, compDict=ntComplements):
    seqStr = ''.join([compDict[x] for x in seqStr[::-1]])
    return (seqStr)

# %% [markdown]
# genRefFasta()

# %% [markdown]
Is fed a df derived from gtrnadb and outputs a fasta formatted file for use in aligning

Note that the input file (a tsv pandas dataframe) must have the "class", "name", and "predSeq" columns

# %% [markdown]
Note that there is one "problem child" tRNA class that, while lumped together on gtrnadb, does actually have differing predicted sequences:

tRNA-Asn-GTT-9-1,9-2

I've manually fixed this in the `ref/hrefdf.tsv` file

# %% [code]
# For generating the fasta to align the reads against
# indfName = filename of a tsv dataframe w/ "name", "class", and "predSeq" columns
# outName = the desired name to write the fasta file to
def genRefFasta(indfName, outName):
    tdf = pd.read_csv(indfName, sep='\t')
    
    # Build the list of headers and sequences
    refHeaders = []
    refSequences = []

    for clas in sorted(list(tdf['class'].unique())):
        subdf = tdf[tdf['class'] == clas].copy()
        if len(subdf['predSeq'].unique()) != 1:
            uniqueSeqs = subdf['predSeq'].unique()
            nameMatches = []
            for seq in uniqueSeqs:
                associated = sorted(list(subdf[subdf['predSeq'] == seq]['name'].values))
                nameMatches.append(associated)
            nameMatches = np.array([nameMatch[0] + ','.join([addName[13:] for addName in nameMatch[1:]]) for nameMatch in nameMatches])
            sortInds = np.argsort(nameMatches)
            uniqueSeqs = uniqueSeqs[sortInds]
            nameMatches = nameMatches[sortInds]
            for n in range(len(nameMatches)):
                refHeaders.append(nameMatches[n])
                refSequences.append(uniqueSeqs[n])
        else:
            headerStr = '>' + clas
            seqStr = subdf['predSeq'].values[0].replace('U', 'T')
            refHeaders.append(headerStr)
            refSequences.append(seqStr)
            
    # Output to desired file in fasta format
    with open(outName, 'w') as fout:
        for i,header in enumerate(refHeaders):
            seq = refSequences[i]
            fout.write(header + '\n')
                
            if len(seq) > 80:
                while(len(seq) > 80):
                    fout.write(seq[:80] + '\n')
                    seq = seq[80:]
                fout.write(seq + '\n')                    
            else:
                fout.write(seq + '\n')

# %% [code]
genRefFasta('ref/mrefdf.tsv', 'mm10-trna.fa')

# %% [markdown]
# alignReads()

# %% [markdown]
## Component Functions

# %% [code]
# Accepts the name of the file to be indexed (should be in FASTA format) and
# creates the bowtie2 reference for aligning
def createBT2indices(refFileName):
    refNameStem = refFileName[:refFileName.rfind('.')]
    if 'bt2indicies' not in glob('*'):
        call(['mkdir', 'bt2indices'])
        
    if 'alignLogs' not in glob('*'):
        call(['mkdir', 'alignLogs'])
        
    with open('alignLogs/processing.log', 'a', buffering=1) as fout:
        fout.write('***' + str(ctime(time())) + ': ' + ' '.join(['bowtie2-build', refFileName, 'bt2indices/' + refNameStem]) + '\n\n')
        call(['bowtie2-build', refFileName, 'bt2indices/' + refNameStem], stdout=fout)
        fout.write('\n\nFinished: ' + str(ctime(time())) + '\n\n')

# %% [code]
createBT2indices('mm10-trna.fa')

# %% [markdown]
Could add another input to specify an output directory for processing a lot of files and storing everything appropriately.

# %% [code]
# Uses specified reference to align reads as per usual Case protocol
# refName = filename stem of reference to align against (e.g. 'bt2indices/hg38-tRNA')
# fastqFileNames = filename or list of filenames to align to reference
def alignReadsCaseSub(refName, fastqFileNames):
    # Convert to list for easy processing
    if type(fastqFileNames) == str:
        fastqFileNames = [fastqFileNames]
        
    # Create log directory if not already existing
    if 'alignLogs' not in glob('*'):
        call(['mkdir', 'alignLogs'])
    
    # Process each file to a sorted, indexed BAM
    for fileName in fastqFileNames:
        print(fileName + ' '*(80-len(fileName)), end='\r')
        with open('alignLogs/processing.log', 'a', buffering=1) as fout:
            # Remove primers
            fout.write('***' + str(ctime(time())) + ': ' + ' '.join(['cutadapt', '-g', '^ACTGGATACTGG', '-o', 'temp.fastq.gz', fileName]) + '\n\n')
            call(['cutadapt', '-g', 'TCCAACTGGATACTGGN', '-e', '0.2', '-o', 'temp.fastq.gz', fileName], stdout=fout)
            fout.write('\n\nFinished: ' + str(ctime(time())) + '\n\n')
        
            fout.write('***' + str(ctime(time())) + ': ' + ' '.join(['cutadapt', '-a', 'CCAGTATCCAGTTGGAATT', '-e', '0.2', '-o', fileName.replace('fastq.gz', 'fastq.trimmed.gz'), 'temp.fastq.gz']) + '\n\n')
            call(['cutadapt', '-a', 'CCAGTATCCAGTTGGAATT', '-e', '0.2', '-o', fileName.replace('fastq.gz', 'fastq.trimmed.gz'), 'temp.fastq.gz'], stdout=fout)
            fout.write('\n\nFinished: ' + str(ctime(time())) + '\n\n')
            
            # Remove intermediate file
            call(['rm', 'temp.fastq.gz'])
            
            # Run the alignment
            fout.write('***' + str(ctime(time())) + ': ' + ' '.join(['bowtie2', '--local', '-D', '20', '-R', '3', '-N', '1', '-L', '10', '-i', 'S,1,0.50', '-p', '3', '-x', 'bt2indices/'+refName, '-U', fileName.replace('fastq.gz', 'fastq.trimmed.gz'), '-S', fileName.replace('fastq.gz', 'sam')]) + '\n\n')
            call(['bowtie2', '--min-score', 'G,1,8', '--local', '--quiet', '-D', '20', '-R', '3', '-N', '1', '-L', '10', '-i', 'S,1,0.50', '-p', '3', '-x', refName, '-U', fileName.replace('fastq.gz', 'fastq.trimmed.gz'), '-S', fileName.replace('fastq.gz', 'sam')], stderr=fout)
            fout.write('\n\nFinished: ' + str(ctime(time())) + '\n\n')
            
            # Convert to BAM
            fout.write('***' + str(ctime(time())) + ': ' + ' '.join(['samtools', 'view', '-b', '-@', '8', '-o', fileName.replace('fastq.gz', 'bam'), fileName.replace('fastq.gz', 'sam')]) + '\n\n')
            call(['samtools', 'view', '-b', '-@', '8', '-o', fileName.replace('fastq.gz', 'bam'), fileName.replace('fastq.gz', 'sam')], stderr=fout)
            call(['rm', fileName.replace('fastq.gz', 'sam')])
            fout.write('\n\nFinished: ' + str(ctime(time())) + '\n\n')
            
            # Sort BAM
            fout.write('***' + str(ctime(time())) + ': ' + ' '.join(['samtools', 'sort', fileName.replace('fastq.gz', 'bam'), '-o', fileName.replace('fastq.gz', 'sorted.bam')]) + '\n\n')
            call(['samtools', 'sort', fileName.replace('fastq.gz', 'bam'), '-o', fileName.replace('fastq.gz', 'sorted.bam')])
            call(['rm', fileName.replace('fastq.gz', 'bam')])
            fout.write('\n\nFinished: ' + str(ctime(time())) + '\n\n')
            
            # Index BAM
            fout.write('***' + str(ctime(time())) + ': ' + ' '.join(['samtools', 'index', fileName.replace('fastq.gz', 'sorted.bam')]) + '\n\n')
            call(['samtools', 'index', fileName.replace('fastq.gz', 'sorted.bam')])
            fout.write('\n\nFinished: ' + str(ctime(time())) + '\n\n')

# %% [markdown]
## End to end alignment with alignReadsCase()

# %% [markdown]
Ideally this would also be created as a commandline python script.

# %% [code]
def alignReadsCase(refFastaName, fastqFileNames):
    refStem = 'bt2indices/' + refFastaName[:refFastaName.rfind('.')]
    
    createBT2indices(refFastaName)
    alignReadsCaseSub(refStem, fastqFileNames)

# %% [code]
alignReadsCase('mm10-trna.fa', sorted([x for x in glob('./mapping/*') if '.fastq.gz' in x]))

# %% [markdown]
# extractReads()

# %% [markdown]
## Production

# %% [code]
# Function to extract a usable dataframe from bams for further analysis
# alignRef: path to file used to align the reads (typically a .fa file)
# readFileNames: the aligned bam files
# outName: the desired file name for the output
def extractReads(alignRef, readFileNames, outName, verbose=False):
    if type(readFileNames) != list:
        readFileNames = [readFileNames]
    
    # Output relevant notes from the run to a log file
    with open(outName[:outName.rfind('.')] + '-log.txt', 'w') as logOut:
        if verbose:
            print('extractReads run at ' + str(ctime(time())) + '\n\n', end='')
            print('alignment reference:\n\t' + alignRef + '\n\n', end='')
            print('readFileNames:\n', end='')
            print('\t' + '\n\t'.join(readFileNames) + '\n\n', end='')
            print('output file name:\n\t' + outName + '\n', end='')
        
        logOut.write('extractReads run at ' + str(ctime(time())) + '\n\n')
        logOut.write('alignment reference:\n\t' + alignRef + '\n\n')
        logOut.write('readFileNames:\n')
        logOut.write('\t' + '\n\t'.join(readFileNames) + '\n\n')
        logOut.write('output file name:\n\t' + outName + '\n\n')
        logOut.write('='*80 + '\n' + '='*80 + '\n\n')
        
    # Harvest all of the ref seq names and sequences from the ref fasta
    # that was used to align the sequences
    refNames = []
    refSeqs = []

    with open(alignRef, 'r') as fin:
        refCount = -1
        for line in fin.readlines():
            line = line.rstrip()
            if line[0] == '>':
                refNames.append(line[1:])
                refSeqs.append('')
                refCount += 1
            else:
                refSeqs[refCount] += line

    refNames = np.array(refNames)
    refSeqs = np.array(refSeqs)

    sortInds = np.argsort(refNames)
    refNames = refNames[sortInds]
    refSeqs = refSeqs[sortInds]
    
    # Determine the total number of mapped, non-dup. reads in the specified bams
    # See http://www.metagenomics.wiki/tools/samtools/number-of-reads-in-bam-file
    totalReads = 0

    for readFileName in readFileNames:
        totalReads += int(check_output(['samtools', 'view', '-c', '-F', '260', readFileName]).decode().rstrip())
        
    # Output relevant notes from the run to a log file
    with open(outName[:outName.rfind('.')] + '-log.txt', 'a') as logOut:
        if verbose:
            print(str(totalReads) + ' mapped, non-duplicate reads found across input bams\n\n', end='')
            print('Key for readFileInd column in output:\n', end='')
        logOut.write(str(totalReads) + ' mapped, non-duplicate reads found across input bams\n\n')
        logOut.write('Key for readFileInd column in output:\n')
        for i,readFileName in enumerate(readFileNames):
            if verbose:
                print('\t' + str(i) + ' : ' + readFileName + '\n', end='')
            logOut.write('\t' + str(i) + ' : ' + readFileName + '\n')
        logOut.write('\n')
        
    # Pull out relevant read info from bam files
    readNum = 0

    # Instantiate the output file with column headers (note this deletes it if it already exists)
    with open(outName, 'w') as fout:
        fout.write('readFileInd\tref\tpos\tqualScore\tcigar\tread\tqual\tmd\n')
        pass

    for r,refName in enumerate(refNames):
        printStr = str(r) + ' / ' + str(len(refNames)-1)
        print(printStr, ' '*(20 - len(printStr)), end='\r')

        for rfn,readFileName in enumerate(readFileNames):
            # samtools view 
            call(['samtools', 'view', readFileName, refName, '-o', 'temp.sam'])
            subLen = check_output(['wc', '-l', 'temp.sam']).decode().rstrip().lstrip()
            subLen = int(subLen[:subLen.find(' ')])

            outStrs = [''] * subLen

            with open('temp.sam', 'r') as fin:
                for l,line in enumerate(fin.readlines()):
                    outStr = [str(rfn)] # Initiate the out string as a list with the index of the bam read was taken from

                    line = line.rstrip().split('\t')
                    outStr.append(refName) # The refname
                    outStr.append(line[3])
                    outStr.append(line[4]) # The qualScores
                    outStr.append(line[5]) # The cigar str
                    outStr.append(line[9]) # The read
                    outStr.append(line[10]) # The quality scores per position of read
                    md = line[-2] if line[-2][0:2] == 'MD' else ''
                    md = md.replace('MD:Z:', '')
                    outStr.append(md)  # The MD field

                    outStrs[l] = '\t'.join(outStr)
                    readNum += 1

            outStrs = '\n'.join(outStrs) + '\n'

            if outStrs != '\n':
                with open(outName, 'a') as fout:
                    fout.write(outStrs)

        call(['rm', 'temp.sam'])
    
    # Output relevant notes from the run to a log file
    with open(outName[:outName.rfind('.')] + '-log.txt', 'a') as logOut:
        if verbose:
            print(str(readNum) + '/' + str(totalReads) + ' (' + str(readNum/totalReads*100)[:5] + '%)' + ' detected reads extracted\n', end='')
            print('Completed: ' + str(ctime(time())))
        logOut.write(str(readNum) + '/' + str(totalReads) + ' (' + str(readNum/totalReads*100)[:5] + '%)' + ' detected reads extracted\n\n')
        logOut.write('Completed: ' + str(ctime(time())))

# %% [code]
for fileName in glob('./mapping/*.sorted.bam'):
    extractReads('mm10-trna.fa', fileName, 'dfs/' + fileName[fileName.rfind('/')+1:fileName.find('.sorted')] + '-reads.tsv')

# %% [markdown]
# Create file mapping reference

# %% [code]
# Create the mapping of file stems to the condition and rep
if False:
    temp = pd.read_csv('ref/070519_NextSeq/Sample_table.csv', sep=',')
    temp = temp[[x for x in temp.columns[1:]]]

    tissues = []
    stems = []
    reps = []

    for i in range(len(temp)):
        sample = temp['sample'].values[i]
        bamFile = temp['bamFiles'].values[i]
        sample = sample.split('_')

        tissues.append('_'.join(sample[:-1]))
        reps.append(sample[-1])
        stems.append(bamFile[:bamFile.rfind('.')])

    temp['stem'] = stems
    temp['tissue'] = tissues
    temp['rep'] = reps

    temp = temp[[x for x in temp.columns[2:]]]
    temp = temp.sort_values(['tissue', 'rep'])
    temp.head()

    temp.to_csv('ref/fileRef.tsv', sep='\t', index=None)

# %% [markdown]
# analyzeReads()

# %% [markdown]
- For each aa:
    - Output plots for each amino acid showing the % of its constituent isodecoders
    - Derive the variant profile across the reference sequence length, output the plots
        - Derive variant signatures for significant variant peaks?
    - Need to save the profiles for each as some sort of df for comparison across isodecoders and, ultimately across samples.

# %% [markdown]
## Positional variants loop

# %% [code]
# Function to parse cigar and md strings into component ints and strs
def separateSegs(funcStr):
    funcStr = str(funcStr)
    intCheck = [str(x) for x in range(10)]
    returnList = []
    intBool = False
    if funcStr[0] in intCheck:
        intBool = True
    else:
        intBool = False
    returnList.append(funcStr[0])
    itemNum = 0
    for char in funcStr[1:]:
        if intBool == True:
            if char in intCheck:
                returnList[itemNum] += char
            else:
                intBool = False
                returnList.append(char)
                itemNum += 1
        else:
            if char in intCheck:
                intBool = True
                returnList.append(char)
                itemNum += 1
            else:
                returnList[itemNum] += char
                
    return(returnList)

# %% [code]
# Prototyping block from TJ with multi-matching start example
if False:
    refSeq = "GGGGAATTAGCTCAAATGGTAGAGCGCTCGCTTAGCATGTGAGAGGTAGCGGGATCGATGCCCGCATTCTCCA"
    read = "AGTTTAGTATGTGATTA"
    cigar = "3S11M3S"
    md = "4C6"
    qual = "16"

    # Function to automate the above to 
    cigRE = re.compile('\d*[A-Z]')

    #def deriveVars(refSeq, read, cigar, md, qual, verbose=False):
    varLocs = []
    varDescs = []
    varQuals = []

    # Parse the cigar string
    cigs = re.findall(cigRE, cigar)
    cigStr = ''.join([x[-1] * int(x[:-1]) for x in cigs])

    # Check if the entire tRNA body is covered or if this is a partial read
    total = 0
    for cig in cigs:
        if 'M' in cig or 'D' in cig:
            total += int(cig[:-1])
    if total == len(refSeq):
        partialRead = False
    else:
        partialRead = True

    #if verbose:
    print('cigar predicted length', total)
    print('partial read =', partialRead)
    print()

    #if verbose:
    #print('Initial:')
    #print(refSeq, 'refSeq')
    #print(read, 'read')
    #print(cigStr, 'cigStr')
    #print(cigar, 'cigar')
    #print(md, 'md')
    #print()

    # Clip the flanks
    if 'S' in cigs[0]:
        read = read[int(cigs[0][:-1]):]
        qual = qual[int(cigs[0][:-1]):]
        cigStr = cigStr[int(cigs[0][:-1]):]
        cigs = cigs[1:]
    if 'S' in cigs[-1]:
        read = read[:-int(cigs[-1][:-1])]
        qual = qual[:-int(cigs[-1][:-1])]
        cigStr = cigStr[:-int(cigs[-1][:-1])]
        cigs = cigs[:-1]

    #if verbose:
    print('Post "S" processing:')
    print(refSeq)
    print(cigStr)
    print(read)
    print(cigs)
    print()

    # If this is a truncated read, note where the truncation occurs
    if partialRead:
        totalLen = 0
        for cig in cigs:
            if 'I' not in cig:
                totalLen += int(cig[:-1])

        # Calculate the offset
        possibleWindow = list(range(len(refSeq)-totalLen+1))
        readStartStr = read[:int(separateSegs(md)[0]) if int(separateSegs(md)[0]) < int(cigs[0][:-1]) else int(cigs[0][:-1])]
        potentialStarts = [i for i in range(len(refSeq)) if refSeq[i:i+len(readStartStr)] == readStartStr]
        potentialStartScores = [sum([1 if read[i] == refSeq[x+i] else 0 for i in range(len(read))]) for x in potentialStarts]
        assert potentialStartScores.count(np.max(potentialStartScores)) == 1, 'There were multiple potential starts with same score!\n{}\n{}'.format(refSeq,read)
        offset = potentialStarts[np.argsort(potentialStartScores)[::-1][0]]
        if offset != 0:
            varLocs.append(offset)
            varDescs.append(':X')
            varQuals.append('')
        if offset + totalLen < len(refSeq):
            varLocs.append(offset+totalLen)
            varDescs.append('X:')
            varQuals.append('')
        #if verbose:
        print('Accounting for truncations / partial reads:')
        print(refSeq)
        print(offset*' ' + cigStr)
        print(offset*' ' + read)
        print()


    if False:
        #else:
        #    offset = 0
        #    if verbose:
        #        print('Full coverage, no truncation')
        #        print()

        # Process through the offset cigStr and collect annotations along the way
        refOffset = offset
        readOffset = 0
        for i,cigChar in enumerate(cigStr):
            iRef = i + refOffset
            iRead = i + readOffset
            if cigChar == 'M':
                refChar = refSeq[iRef]
                readChar = read[iRead]
                if refChar == readChar:
                    pass
                else:
                    varLocs.append(iRef)
                    varDescs.append(refChar + '>' + readChar)
                    varQuals.append(qual[iRead])
            elif cigChar == 'D':
                refChar = refSeq[iRef]
                readChar = read[iRead]
                readOffset -= 1
                varLocs.append(iRef)
                varDescs.append('-'+refChar)
                varQuals.append(qual[iRead:iRead+2])
            elif cigChar == 'I':
                refChar = refSeq[iRef]
                readChar = read[iRead]
                refOffset -= 1
                varLocs.append(iRef)
                varDescs.append('+'+readChar)
                varQuals.append(qual[iRead])

        if verbose:
            print('Variants:')
            for i,x in enumerate(varLocs):
                    print(x, varDescs[i])

        varLocs = [str(x).zfill(2) for x in varLocs]
        #return [[x, varDescs[i], varQuals[i]] for i,x in enumerate(varLocs)]

# %% [code]
# Prototyping block from GGGG Example
if False:
    refSeq = "GGGGGTGTAGCTCAGTGGTAGAGCGCGTGCTTAGCATGCACGAGGCCCTGGGTTCGATCCCCAGCACCTCCA"
    pos = 1
    read = "GGGG"
    cigar = "4M"
    md = "4"
    qual = "16"

    # Function to automate the above to 
    cigRE = re.compile('\d*[A-Z]')

    #def deriveVars(refSeq, read, cigar, md, qual, verbose=False):
    varLocs = []
    varDescs = []
    varQuals = []

    # Parse the cigar string
    cigs = re.findall(cigRE, cigar)
    cigStr = ''.join([x[-1] * int(x[:-1]) for x in cigs])

    # Check if the entire tRNA body is covered or if this is a partial read
    total = 0
    for cig in cigs:
        if 'M' in cig or 'D' in cig:
            total += int(cig[:-1])
    if total == len(refSeq):
        partialRead = False
    else:
        partialRead = True

    #if verbose:
    print('cigar predicted length', total)
    print('partial read =', partialRead)
    print()

    #if verbose:
    #print('Initial:')
    #print(refSeq, 'refSeq')
    #print(read, 'read')
    #print(cigStr, 'cigStr')
    #print(cigar, 'cigar')
    #print(md, 'md')
    #print()

    # Clip the flanks
    if 'S' in cigs[0]:
        read = read[int(cigs[0][:-1]):]
        qual = qual[int(cigs[0][:-1]):]
        cigStr = cigStr[int(cigs[0][:-1]):]
        cigs = cigs[1:]
    if 'S' in cigs[-1]:
        read = read[:-int(cigs[-1][:-1])]
        qual = qual[:-int(cigs[-1][:-1])]
        cigStr = cigStr[:-int(cigs[-1][:-1])]
        cigs = cigs[:-1]

    #if verbose:
    print('Post "S" processing:')
    print(refSeq)
    print(cigStr)
    print(read)
    print(cigs)
    print()

    # If this is a truncated read, note where the truncation occurs
    if partialRead:
        totalLen = 0
        for cig in cigs:
            if 'I' not in cig:
                totalLen += int(cig[:-1])

        # Calculate the offset
        possibleWindow = list(range(len(refSeq)-totalLen+1))
        readStartStr = read[:int(separateSegs(md)[0]) if int(separateSegs(md)[0]) < int(cigs[0][:-1]) else int(cigs[0][:-1])]
        potentialStarts = [i for i in range(len(refSeq)) if refSeq[i:i+len(readStartStr)] == readStartStr]
        potentialStartScores = [sum([1 if read[i] == refSeq[x+i] else 0 for i in range(len(read))]) for x in potentialStarts]
        potentialStarts = [x for i,x in enumerate(potentialStarts) if potentialStartScores[i] == np.max(potentialStartScores)]
        if len(potentialStarts) == 2 and potentialStarts[0] == 0:
            potentialStarts = potentialStarts[:1]
        assert len(potentialStarts) == 1, 'There were multiple potential starts with same score!\n{}\n{}'.format(refSeq,read)
        offset = potentialStarts[0]
        if offset != 0:
            varLocs.append(offset)
            varDescs.append(':X')
            varQuals.append('')
        if offset + totalLen < len(refSeq):
            varLocs.append(offset+totalLen)
            varDescs.append('X:')
            varQuals.append('')
        #if verbose:
        print('Accounting for truncations / partial reads:')
        print(refSeq)
        print(offset*' ' + cigStr)
        print(offset*' ' + read)
        print()


    if False:
        #else:
        #    offset = 0
        #    if verbose:
        #        print('Full coverage, no truncation')
        #        print()

        # Process through the offset cigStr and collect annotations along the way
        refOffset = offset
        readOffset = 0
        for i,cigChar in enumerate(cigStr):
            iRef = i + refOffset
            iRead = i + readOffset
            if cigChar == 'M':
                refChar = refSeq[iRef]
                readChar = read[iRead]
                if refChar == readChar:
                    pass
                else:
                    varLocs.append(iRef)
                    varDescs.append(refChar + '>' + readChar)
                    varQuals.append(qual[iRead])
            elif cigChar == 'D':
                refChar = refSeq[iRef]
                readChar = read[iRead]
                readOffset -= 1
                varLocs.append(iRef)
                varDescs.append('-'+refChar)
                varQuals.append(qual[iRead:iRead+2])
            elif cigChar == 'I':
                refChar = refSeq[iRef]
                readChar = read[iRead]
                refOffset -= 1
                varLocs.append(iRef)
                varDescs.append('+'+readChar)
                varQuals.append(qual[iRead])

        if verbose:
            print('Variants:')
            for i,x in enumerate(varLocs):
                    print(x, varDescs[i])

        varLocs = [str(x).zfill(2) for x in varLocs]
        #return [[x, varDescs[i], varQuals[i]] for i,x in enumerate(varLocs)]

# %% [code]
# Prototyping block from out of range string Example
if False:
    refSeq = "GGGGGTGTAGCTCAGTGGTAGAGCGCGTGCTTAGCATGCACGAGGCCCTGGGTTCGATCCCCAGCACCTCCA"
    read = "CTTCCACAGCACCTCCA"
    pos = 58
    cigar = "2S15M"
    md = "3C11"
    qual = "AAAAAEEEEEEEEEEEE"

    # Function to automate the above to 
    cigRE = re.compile('\d*[A-Z]')

    #def deriveVars(refSeq, read, cigar, md, qual, verbose=False):
    varLocs = []
    varDescs = []
    varQuals = []

    # Parse the cigar string
    cigs = re.findall(cigRE, cigar)
    cigStr = ''.join([x[-1] * int(x[:-1]) for x in cigs])

    # Check if the entire tRNA body is covered or if this is a partial read
    total = 0
    for cig in cigs:
        if 'M' in cig or 'D' in cig:
            total += int(cig[:-1])
    if total == len(refSeq):
        partialRead = False
    else:
        partialRead = True

    #if verbose:
    print('cigar predicted length', total)
    print('partial read =', partialRead)
    print()

    #if verbose:
    #print('Initial:')
    #print(refSeq, 'refSeq')
    #print(read, 'read')
    #print(cigStr, 'cigStr')
    #print(cigar, 'cigar')
    #print(md, 'md')
    #print()

    # Clip the flanks
    if 'S' in cigs[0]:
        read = read[int(cigs[0][:-1]):]
        qual = qual[int(cigs[0][:-1]):]
        cigStr = cigStr[int(cigs[0][:-1]):]
        cigs = cigs[1:]
    if 'S' in cigs[-1]:
        read = read[:-int(cigs[-1][:-1])]
        qual = qual[:-int(cigs[-1][:-1])]
        cigStr = cigStr[:-int(cigs[-1][:-1])]
        cigs = cigs[:-1]

    #if verbose:
    print('Post "S" processing:')
    print(refSeq)
    print(cigStr)
    print(read)
    print(cigs)
    print()

    # If this is a truncated read, note where the truncation occurs
    if partialRead:
        totalLen = 0
        for cig in cigs:
            if 'I' not in cig:
                totalLen += int(cig[:-1])

        # Calculate the offset
        possibleWindow = list(range(len(refSeq)-totalLen+1))
        readStartStr = read[:int(separateSegs(md)[0]) if int(separateSegs(md)[0]) < int(cigs[0][:-1]) else int(cigs[0][:-1])]
        potentialStarts = [i for i in range(len(refSeq)) if refSeq[i:i+len(readStartStr)] == readStartStr]
        potentialStarts = [x for x in potentialStarts if x+len(read) <= len(refSeq)]
        potentialStartScores = [sum([1 if read[i] == refSeq[x+i] else 0 for i in range(len(read))]) for x in potentialStarts]
        potentialStarts = [x for i,x in enumerate(potentialStarts) if potentialStartScores[i] == np.max(potentialStartScores)]
        if len(potentialStarts) == 2 and potentialStarts[0] == 0:
            potentialStarts = potentialStarts[:1]
        assert len(potentialStarts) == 1, 'There were multiple potential starts with same score!\n{}\n{}'.format(refSeq,read)
        offset = potentialStarts[0]
        if offset != 0:
            varLocs.append(offset)
            varDescs.append(':X')
            varQuals.append('')
        if offset + totalLen < len(refSeq):
            varLocs.append(offset+totalLen)
            varDescs.append('X:')
            varQuals.append('')
        #if verbose:
        print('Accounting for truncations / partial reads:')
        print(refSeq)
        print(offset*' ' + cigStr)
        print(offset*' ' + read)
        print()


    if False:
        #else:
        #    offset = 0
        #    if verbose:
        #        print('Full coverage, no truncation')
        #        print()

        # Process through the offset cigStr and collect annotations along the way
        refOffset = offset
        readOffset = 0
        for i,cigChar in enumerate(cigStr):
            iRef = i + refOffset
            iRead = i + readOffset
            if cigChar == 'M':
                refChar = refSeq[iRef]
                readChar = read[iRead]
                if refChar == readChar:
                    pass
                else:
                    varLocs.append(iRef)
                    varDescs.append(refChar + '>' + readChar)
                    varQuals.append(qual[iRead])
            elif cigChar == 'D':
                refChar = refSeq[iRef]
                readChar = read[iRead]
                readOffset -= 1
                varLocs.append(iRef)
                varDescs.append('-'+refChar)
                varQuals.append(qual[iRead:iRead+2])
            elif cigChar == 'I':
                refChar = refSeq[iRef]
                readChar = read[iRead]
                refOffset -= 1
                varLocs.append(iRef)
                varDescs.append('+'+readChar)
                varQuals.append(qual[iRead])

        if verbose:
            print('Variants:')
            for i,x in enumerate(varLocs):
                    print(x, varDescs[i])

        varLocs = [str(x).zfill(2) for x in varLocs]
        #return [[x, varDescs[i], varQuals[i]] for i,x in enumerate(varLocs)]

# %% [code]
# Function to automate the above
cigRE = re.compile('\d*[A-Z]')

def deriveVars(refSeq, pos, read, cigar, md, qual, verbose=False):
    pos = int(pos)-1
    
    varLocs = []
    varDescs = []
    varQuals = []
    
    # Parse the cigar string
    cigs = re.findall(cigRE, cigar)
    cigStr = ''.join([x[-1] * int(x[:-1]) for x in cigs])
    
    # Check if the entire tRNA body is covered or if this is a partial read
    total = 0
    for cig in cigs:
        if 'M' in cig or 'D' in cig:
            total += int(cig[:-1])
    if total == len(refSeq):
        partialRead = False
    else:
        partialRead = True
        
    if verbose:
        print('cigar predicted length', total)
        print('partial read =', partialRead)
        print()
        
    if verbose:
        print('Initial:')
        print(refSeq, 'refSeq')
        print(read, 'read')
        print(cigStr, 'cigStr')
        print(cigar, 'cigar')
        print(md, 'md')
        print()

    # Clip the flanks
    if 'S' in cigs[0]:
        read = read[int(cigs[0][:-1]):]
        qual = qual[int(cigs[0][:-1]):]
        cigStr = cigStr[int(cigs[0][:-1]):]
        cigs = cigs[1:]
    if 'S' in cigs[-1]:
        read = read[:-int(cigs[-1][:-1])]
        qual = qual[:-int(cigs[-1][:-1])]
        cigStr = cigStr[:-int(cigs[-1][:-1])]
        cigs = cigs[:-1]
        
    if verbose:
        print('Post "S" processing:')
        print(refSeq)
        print(cigStr)
        print(read)
        print(cigs)
        print()

    # If this is a truncated read, note where the truncation occurs
    if partialRead:
        totalLen = 0
        for cig in cigs:
            if 'I' not in cig:
                totalLen += int(cig[:-1])

        # Calculate the offset
        offset = pos
        if offset != 0:
            varLocs.append(offset)
            varDescs.append(':X')
            varQuals.append('')
        if offset + totalLen < len(refSeq):
            varLocs.append(offset+totalLen)
            varDescs.append('X:')
            varQuals.append('')
        if verbose:
            print('Accounting for truncations / partial reads:')
            print(refSeq)
            print(offset*' ' + cigStr)
            print(offset*' ' + read)
            print()
    else:
        offset = 0
        if verbose:
            print('Full coverage, no truncation')
            print()

    # Process through the offset cigStr and collect annotations along the way
    refOffset = offset
    readOffset = 0
    for i,cigChar in enumerate(cigStr):
        iRef = i + refOffset
        iRead = i + readOffset
        if cigChar == 'M':
            refChar = refSeq[iRef]
            readChar = read[iRead]
            if refChar == readChar:
                pass
            else:
                varLocs.append(iRef)
                varDescs.append(refChar + '>' + readChar)
                varQuals.append(qual[iRead])
        elif cigChar == 'D':
            refChar = refSeq[iRef]
            readChar = read[iRead]
            readOffset -= 1
            varLocs.append(iRef)
            varDescs.append('-'+refChar)
            varQuals.append(qual[iRead:iRead+2])
        elif cigChar == 'I':
            refChar = refSeq[iRef]
            readChar = read[iRead]
            refOffset -= 1
            varLocs.append(iRef)
            varDescs.append('+'+readChar)
            varQuals.append(qual[iRead])
            
    if verbose:
        print('Variants:')
        for i,x in enumerate(varLocs):
            print(x, varDescs[i])
    
    varLocs = [str(x).zfill(2) for x in varLocs]
    return [[x, varDescs[i], varQuals[i]] for i,x in enumerate(varLocs)]

# %% [code]
if False:
    tdf = pd.read_csv('./ref/mrefdf.tsv', sep='\t')
    tdf['predSeq'] = [x.replace('U', 'T') for x in tdf['predSeq'].values]

    readFileNames = glob('dfs/*')

    ##########################
    ##########################
    ##########################

    #fileNum = 0 # Short GGGG example
    fileNum = 22 # TJ's example

    clas = 'tRNA-Ala-AGC-7-1' # TJ's example
    #clas = 'tRNA-Ala-AGC-1-1' # GGGG example
    readNum = 2410 # TJ's example
    #readNum = 29 # GGGG example
    #readNum = 1622 # string out of range example

    ##########################
    ##########################
    ##########################

    fileName = readFileNames[fileNum]
    refName = clas[clas.rfind('_')+1:]
    print('fileName = {}'.format(fileName))
    print(refName)
    print('readNum = {}'.format(readNum))

    fileStem = fileName[fileName.rfind('/')+1:fileName.rfind('-')]
    if True:
        rdf = pd.read_csv(fileName, sep='\t')

    varStrs = [''] * len(rdf)

    if 'mtdb' in refName:
        pass
    else:
        refStruc = tdf[tdf['class'] == refName]['predStruc'].values[0]
        refSeq = tdf[tdf['class'] == refName]['predSeq'].values[0].replace('U', 'T')
        refName = clas[clas.find('-')+1:]
        subdf = rdf[rdf['ref'] == clas].copy()

        print()
        print(refStruc)
        print(refSeq)
        info = subdf[['read', 'pos', 'cigar', 'md', 'qual']].values[readNum]
        read, pos, cigar, md, qual = info
        print(info)

        varStr = deriveVars(refSeq, pos, read, cigar, md, qual, verbose=True)
        print()
        print(varStr)
        varStr = '|'.join([x[0] + x[1] + '_' + x[2] for x in varStr])
        print(varStr)
        #varStrs[overallIndex] = varStr

# %% [code]
def addVarStrsToDF(refName, readFileNames):
    if type(readFileNames) != list:
        readFileNames = [readFileNames]
        
    tdf = pd.read_csv(refName, sep='\t')
    tdf['predSeq'] = [x.replace('U', 'T') for x in tdf['predSeq'].values]

    for fileName in readFileNames:
        fileStem = fileName[fileName.rfind('/')+1:fileName.rfind('-')]
        printStr = 'Processing ' + fileStem
        print(printStr + ' '*(80-len(printStr)), end='\r')
        
        rdf = pd.read_csv(fileName, sep='\t')
        varStrs = [''] * len(rdf)
        
        with open(fileName.replace('reads.tsv', 'reads-log.txt'), 'a', buffering=1) as logOut:
            logOut.write('\n\n' + '='*80 + '\n' + '='*80 + '\n')
            logOut.write('\n\naddVarStrsToDF run at ' + str(ctime(time())) + '\n\n')

            aaList = sorted(list(set([x[5:8] for x in rdf['ref'].unique()])))

            for aa in sorted(list(set(aaList))):
                #print(aa)
                for clas in sorted(list(rdf[rdf['ref'].str.contains(aa)]['ref'].unique())):
                    #print(clas)
                    refName = clas[clas.rfind('_')+1:]
                    if 'mtdb' in refName:
                        pass
                    else:
                        refStruc = tdf[tdf['class'] == refName]['predStruc'].values[0]
                        refSeq = tdf[tdf['class'] == refName]['predSeq'].values[0].replace('U', 'T')
                        refName = clas[clas.find('-')+1:]
                        subdf = rdf[rdf['ref'] == clas].copy()

                        for i,info in  enumerate(subdf[['read', 'pos', 'cigar', 'md', 'qual']].values):
                            if i%100 == 0 or i+1 == len(subdf):
                                progStr = str(i+1) + ' / ' + str(len(subdf))
                                print(progStr + ' '*(15-len(progStr)), end='\r')
                            
                            overallIndex = subdf.index[i]
                            read, pos, cigar, md, qual = info
                            varStr = deriveVars(refSeq, pos, read, cigar, md, qual)
                            varStr = '|'.join([x[0] + x[1] + '_' + x[2] for x in varStr])
                            varStrs[overallIndex] = varStr

            rdf['varStr'] = varStrs
            rdf.to_csv(fileName, sep='\t', index=None)
            
            logOut.write('Completed ' + str(ctime(time())))

    #allVars = '|'.join(varStrs)
    #allVars = allVars.split('|')

# %% [code]
addVarStrsToDF('./ref/mrefdf.tsv', glob('./dfs/*-reads.tsv'))

# %% [code]
if False:
    read, cigar, md, qual = info
    verbose = True

    varLocs = []
    varDescs = []
    varQuals = []

    # Parse the cigar string
    cigs = re.findall(cigRE, cigar)
    cigStr = ''.join([x[-1] * int(x[:-1]) for x in cigs])

    # Check if the entire tRNA body is covered or if this is a partial read
    total = 0
    for cig in cigs:
        if 'M' in cig or 'D' in cig:
            total += int(cig[:-1])
    if total == len(refSeq):
        partialRead = False
    else:
        partialRead = True

    if verbose:
        print('cigar predicted length', total)
        print('partial read =', partialRead)
        print()

    if verbose:
        print('Initial:')
        print(refSeq, 'refSeq')
        print(read, 'read')
        print(cigStr, 'cigStr')
        print(cigar, 'cigar')
        print(md, 'md')
        print()

    # Clip the flanks
    if 'S' in cigs[0]:
        read = read[int(cigs[0][:-1]):]
        qual = qual[int(cigs[0][:-1]):]
        cigStr = cigStr[int(cigs[0][:-1]):]
        cigs = cigs[1:]
    if 'S' in cigs[-1]:
        read = read[:-int(cigs[-1][:-1])]
        qual = qual[:-int(cigs[-1][:-1])]
        cigStr = cigStr[:-int(cigs[-1][:-1])]
        cigs = cigs[:-1]

    if verbose:
        print('Post "S" processing:')
        print(refSeq)
        print(cigStr)
        print(read)
        print(cigs)
        print()

    # If this is a truncated read, note where the truncation occurs
    if partialRead:
        totalLen = 0
        for cig in cigs:
            if 'I' not in cig:
                totalLen += int(cig[:-1])

        # Calculate the offset
        possibleWindow = list(range(len(refSeq)-totalLen+1))
        firstMatches = read[:int(separateSegs(md)[0]) if int(separateSegs(md)[0]) < int(cigs[0][:-1]) else int(cigs[0][:-1])]
        offset = refSeq.index(firstMatches)
        if offset != 0:
            varLocs.append(offset)
            varDescs.append(':X')
            varQuals.append('')
        if offset + totalLen < len(refSeq):
            varLocs.append(offset+totalLen)
            varDescs.append('X:')
            varQuals.append('')
        if verbose:
            print('Accounting for truncations / partial reads:')
            print(refSeq)
            print(offset*' ' + cigStr)
            print(offset*' ' + read)
            print()
    else:
        offset = 0
        if verbose:
            print('Full coverage, no truncation')
            print()

    # Process through the offset cigStr and collect annotations along the way
    refOffset = offset
    readOffset = 0
    for i,cigChar in enumerate(cigStr):
        iRef = i + refOffset
        iRead = i + readOffset
        if cigChar == 'M':
            refChar = refSeq[iRef]
            readChar = read[iRead]
            if refChar == readChar:
                pass
            else:
                varLocs.append(iRef)
                varDescs.append(refChar + '>' + readChar)
                varQuals.append(qual[iRead])
        elif cigChar == 'D':
            refChar = refSeq[iRef]
            readChar = read[iRead]
            readOffset -= 1
            varLocs.append(iRef)
            varDescs.append('-'+refChar)
            varQuals.append(qual[iRead:iRead+2])
        elif cigChar == 'I':
            refChar = refSeq[iRef]
            readChar = read[iRead]
            refOffset -= 1
            varLocs.append(iRef)
            varDescs.append('+'+readChar)
            varQuals.append(qual[iRead])

    if verbose:
        print('Variants:')
        for i,x in enumerate(varLocs):
            print(x, varDescs[i])

    varLocs = [str(x).zfill(2) for x in varLocs]
    return [[x, varDescs[i], varQuals[i]] for i,x in enumerate(varLocs)]

# %% [code]
# Check to make sure all dfs were updated
if False:
    for fileName in glob('dfs/*-reads.tsv'):
        with open(fileName, 'r') as fin:
            if 'pos' in fin.readline():
                pass
            else:
                print(fileName)

# %% [markdown]
# Next Steps:

# %% [markdown]
- Heatmaps as per before just for visual examination
- Cross-comparison of tAI's calculated for each tissue
    - Which codons are the best to target for enhancer style screening (to see how much or how little it changes)
    - recalculating optimality specifically of SCN1A
        - Of entire transcriptome
- State-changes of modifications between tissues
    - Per each position, fisher exact tests between variant / canonical across each sample
    - Interdependence of variants
- Which known tRNA modifications do we detect ... detect partially, etc.?

- Cross-comparison of transcripts most biased to these optimality swings ... correlation with expression?
- "align" tRNA sequences based on per position variant strength (rather than base identity)
- Additional clustering

# %% [code]
from scipy.stats import fisher_exact

# %% [code]
fisher_exact([
    [20, 60],
    [30, 90]
])

# %% [markdown]
# Prepping intermediate df - START HERE IF ALREADY HAVE .TSV FILES

# %% [code]
allFileNames = sorted(glob('dfs/*.tsv'))
# print(', '.join(allFileNames))

# %% [code]
tdf = pd.read_csv('ref/mrefdf.tsv', sep='\t')
tdf['predSeq'] = [x.replace('U', 'T') for x in tdf['predSeq'].values]
print(tdf.shape)
tdf.head(2)

# %% [code]
aaList = sorted(list(set([x[5:8] if 'iMe' not in x else 'iMet' for x in tdf['class'].unique()])))
classList = sorted([x[5:] for x in tdf['class'].unique()])

# %% [code]
# This was just for prototyping the new loop, to include coverage, can ignore
if True:
    f = 2
    fileName = allFileNames[f]
    print(fileName)
    stem = fileName[fileName.rfind('/')+1:fileName.rfind('-')]
    vardfName = 'dfs/' + stem + '-reads.tsv'
    vardf = pd.read_csv(vardfName, sep='\t').fillna('')
    vardf = vardf[vardf['qualScore'] >= 10].copy()

# %% [code]
# This was just for prototyping the new loop, to include coverage, can ignore
if True:
    classdf = []
    for ff in range(f+1):
        classdf.append([])
    
    chosenVarTypes = []
    
    if True:
        chosenVarTypes += ['>'] # Include all mutations
        chosenVarTypes += ['-'] # Include all deletions
        chosenVarTypes += ['+'] # Include all insertions
        chosenVarTypes += ['X'] # Include all truncations
    else:
        chosenVarTypes += ['A>G']
        #chosenVarTypes += [':X']

    c = 0
    clas = classList[c]
    print(clas)
    #if 'tRNA-' + clas in tdf['class'].values:
    if 'mtdb' in clas:
        pass
        refSeq = tdf[tdf['class'] == 'mtdbD' + clas]['predSeq'].values[0]
    else:
        refStruc = tdf[tdf['class'] == 'tRNA-' + clas]['predStruc'].values[0]
        for cc in range(c+1):
            classdf[f].append([0] * ((len(refStruc) * 2)+3))
        subVardf = vardf[vardf['ref'] == 'tRNA-' + clas].copy()
        classdf[f][c][-2] = len(subVardf)
        classdf[f][c][-1] = refStruc
        varStrs = list(subVardf['varStr'].values)
        # Next line filters out multiple insertions at same position for each varStr so it doesn't confound subsequent counting
        varStrs = ['|'.join([y for i,y in enumerate(x.split('|')) if y[:3] != x.split('|')[i-1][:3]]) for x in varStrs]
        varStrs = '|'.join(list(subVardf['varStr'].values)).split('|')
        # Next line filters down to only include varStrs of chosenVarTypes types.
        chosenVarTypeStrs = [x for x in varStrs if any(chosenVarType in x for chosenVarType in chosenVarTypes)]
        posCounts = np.unique([varStr[:2] for varStr in chosenVarTypeStrs], return_counts=True)
        classdf[f][c][-3] = 0 if len(posCounts[0]) == 0 else (posCounts[1][0] if posCounts[0][0] == '' else 0)
        for p,pos in enumerate(posCounts[0]):
            if pos != '':
                classdf[f][c][int(pos)] += posCounts[1][p]

        # Instantiate values for the coverage counts
        for p,pos in enumerate(range(len(refStruc))):
            classdf[f][c][pos+len(refStruc)] = len(subVardf)

        # Get the front and end truncations to calculate coverage counts
        frontTruncs = np.unique([x.split('|')[0] for x in subVardf['varStr'].values if ':X' in x], return_counts=True)
        endTruncs = np.unique([x.split('|')[[i for i in range(len(x.split('|'))) if 'X:' in x.split('|')[i]][0]] for x in subVardf['varStr'].values if 'X:' in x], return_counts=True)

        # Subtract front truncs from coverage counts
        for t,trunc in enumerate(frontTruncs[0]):
            truncInd = int(trunc[:2])
            truncCount = frontTruncs[1][t]
            for ind in range(truncInd):
                classdf[f][c][ind + len(refStruc)] -= truncCount

        # Subtract end truncs from coverage counts
        for t,trunc in enumerate(endTruncs[0]):
            truncInd = int(trunc[:2])
            truncCount = endTruncs[1][t]
            for ind in range(truncInd, len(refStruc)):
                classdf[f][c][ind + len(refStruc)] -= truncCount

        print('Length of tRNA body:', len(refStruc))
        printInds = [15, 18, 32, 50, 70]
        printInds = [x for x in printInds if x in range(len(refStruc))]
        for printInd in printInds:
            print(str(printInd) + ':', classdf[f][c][printInd], '/', classdf[f][c][len(refStruc)+printInd])

# %% [code]
# Create the positional frequency of variants dataframe (both variant counts and coverage at each base)
if True:
    # Choose the types of variants to count by populating chosenVarTypes list
    # Characters placed inside of it will be used to filter counts for variants
    # (coverage remains unchanged)
    chosenVarTypes = []
    
    # Feel free to add more specific inclusion rules or comment out unwanted ones.
    chosenVarTypes += ['>'] # Include all mutations
    chosenVarTypes += ['-'] # Include all deletions
    chosenVarTypes += ['+'] # Include all insertions
    #chosenVarTypes += ['X'] # Include all truncations
    #chosenVarTypes += ['A>G']
    chosenVarTypes += [':X']
    
    classdf = []

    for f,fileName in enumerate(allFileNames):
        print(fileName)
        classdf.append([])
        stem = fileName[fileName.rfind('/')+1:fileName.rfind('-')]
        vardfName = 'dfs/' + stem + '-reads.tsv'
        vardf = pd.read_csv(vardfName, sep='\t').fillna('')
        vardf = vardf[vardf['qualScore'] >= 10].copy()

        for c,clas in enumerate(classList):
            if 'tRNA-' + clas in tdf['class'].values:
                refStruc = tdf[tdf['class'] == 'tRNA-' + clas]['predStruc'].values[0]
                classdf[f].append([0] * ((len(refStruc) * 2)+3))
                subVardf = vardf[vardf['ref'] == 'tRNA-' + clas].copy()
                classdf[f][c][-2] = len(subVardf)
                classdf[f][c][-1] = refStruc
                varStrs = list(subVardf['varStr'].values)
                # Next line filters out multiple insertions at same position for each varStr so it doesn't confound subsequent counting
                varStrs = ['|'.join([y for i,y in enumerate(x.split('|')) if y[:3] != x.split('|')[i-1][:3]]) for x in varStrs]
                varStrs = '|'.join(list(subVardf['varStr'].values)).split('|')
                # Next line filters down to only include varStrs of chosenVarTypes types.
                chosenVarTypeStrs = [x for x in varStrs if any(chosenVarType in x for chosenVarType in chosenVarTypes)]
                posCounts = np.unique([varStr[:2] for varStr in chosenVarTypeStrs], return_counts=True)
                classdf[f][c][-3] = 0 if len(posCounts[0]) == 0 else (posCounts[1][0] if posCounts[0][0] == '' else 0)
                for p,pos in enumerate(posCounts[0]):
                    if pos != '':
                        classdf[f][c][int(pos)] += posCounts[1][p]

                # Instantiate values for the coverage counts
                for p,pos in enumerate(range(len(refStruc))):
                    classdf[f][c][pos+len(refStruc)] = len(subVardf)

                # Get the front and end truncations to calculate coverage counts
                frontTruncs = np.unique([x.split('|')[0] for x in subVardf['varStr'].values if ':X' in x], return_counts=True)
                endTruncs = np.unique([x.split('|')[[i for i in range(len(x.split('|'))) if 'X:' in x.split('|')[i]][0]] for x in subVardf['varStr'].values if 'X:' in x], return_counts=True)

                # Subtract front truncs from coverage counts
                for t,trunc in enumerate(frontTruncs[0]):
                    truncInd = int(trunc[:2])
                    truncCount = frontTruncs[1][t]
                    for ind in range(truncInd):
                        classdf[f][c][ind + len(refStruc)] -= truncCount

                # Subtract end truncs from coverage counts
                for t,trunc in enumerate(endTruncs[0]):
                    truncInd = int(trunc[:2])
                    truncCount = endTruncs[1][t]
                    for ind in range(truncInd, len(refStruc)):
                        classdf[f][c][ind + len(refStruc)] -= truncCount
            else:
                continue
                # The below is all WIP code to process mito tRNA, excluding for now
                refSeq = tdf[tdf['class'] == 'mtdbD' + clas]['predSeq'].values[0]
                classdf[f].append([0] * ((len(refStruc) * 2)+3))
                subVardf = vardf[vardf['ref'] == 'mtdbD' + clas].copy()
                classdf[f][c][-2] = len(subVardf)
                classdf[f][c][-1] = refSeq
                varStrs = list(subVardf['varStr'].values)
                # Next line filters out multiple insertions at same position for each varStr so it doesn't confound subsequent counting
                varStrs = ['|'.join([y for i,y in enumerate(x.split('|')) if y[:3] != x.split('|')[i-1][:3]]) for x in varStrs]
                varStrs = '|'.join(list(subVardf['varStr'].values)).split('|')
                # Next line filters down to only include varStrs of chosenVarTypes types.
                chosenVarTypeStrs = [x for x in varStrs if any(chosenVarType in x for chosenVarType in chosenVarTypes)]
                posCounts = np.unique([varStr[:2] for varStr in chosenVarTypeStrs], return_counts=True)
                classdf[f][c][-3] = 0 if len(posCounts[0]) == 0 else (posCounts[1][0] if posCounts[0][0] == '' else 0)
                for p,pos in enumerate(posCounts[0]):
                    if pos != '':
                        classdf[f][c][int(pos)] += posCounts[1][p]
                        
                # Instantiate values for the coverage counts
                for p,pos in enumerate(range(len(refStruc))):
                    classdf[f][c][pos+len(refStruc)] = len(subVardf)

                # Get the front and end truncations to calculate coverage counts
                frontTruncs = np.unique([x.split('|')[0] for x in subVardf['varStr'].values if ':X' in x], return_counts=True)
                endTruncs = np.unique([x.split('|')[[i for i in range(len(x.split('|'))) if 'X:' in x.split('|')[i]][0]] for x in subVardf['varStr'].values if 'X:' in x], return_counts=True)

                # Subtract front truncs from coverage counts
                for t,trunc in enumerate(frontTruncs[0]):
                    truncInd = int(trunc[:2])
                    truncCount = frontTruncs[1][t]
                    for ind in range(truncInd):
                        classdf[f][c][ind + len(refStruc)] -= truncCount

                # Subtract end truncs from coverage counts
                for t,trunc in enumerate(endTruncs[0]):
                    truncInd = int(trunc[:2])
                    truncCount = endTruncs[1][t]
                    for ind in range(truncInd, len(refStruc)):
                        classdf[f][c][ind + len(refStruc)] -= truncCount
                    
    greatestLen = np.max([len(x) for x in tdf['predSeq'].values if type(x) == str])
    
    predf = []

    for f,fileName in enumerate(allFileNames):
        stem = fileName[fileName.rfind('/')+1:fileName.rfind('-')]
        for c,clas in enumerate(classList):
            if 'mtdb' in clas:
                pass
            else:
                clasLen = len(classdf[f][c][-1])
                predf.append([stem, clas] + \
                             classdf[f][c][:clasLen] + [0] * (greatestLen - clasLen) + \
                             classdf[f][c][clasLen:-3] + [0] * (greatestLen - clasLen) + \
                             [classdf[f][c][-3], classdf[f][c][-2], classdf[f][c][-1]])
        
    colNames = ['sample', 'class'] + \
                [str(x).zfill(2) for x in range(greatestLen)] + \
                ['t' + str(x).zfill(2) for x in range(greatestLen)] + \
                ['unmod', 'totalReads', 'refStruc']
    
    classdf = pd.DataFrame(predf, columns=colNames)
    classdf.to_csv('ref/posVar-[{}].tsv'.format('_'.join(chosenVarTypes)), sep='\t', index=None)
    
print(classdf.shape)
classdf.head()

# %% [code]
df = pd.read_csv('./ref/posVar-[>_-_+_:X].tsv', sep='\t').fillna('')
print(df.shape)
df.head(2)

# %% [code]
print(classdf.shape)
classdf.head(2)

# %% [code]
