# Supplementary material for: Quantitative tRNA-sequencing uncovers metazoan tissue-specific tRNA regulation
Source: Nat Commun. 2020 Aug 14;11:4104. doi: 10.1038/s41467-020-17879-x (PMC7428014; doi:10.1038/s41467-020-17879-x)
Supplement: Supplementary file 5 — Supplementary Data 1 [file 41467_2020_17879_MOESM5_ESM.xlsx]

## Sheet: Sheet1
Array/northern probes
Sequence	Description	Northern	array
CGAGCCAGCCAGGAGTCGAACCTGGAATCTTCTGATCCGTAGTCAGACGCGTTATCCATTGCGCCACTGGCCC	Arg-ACG	yes	yes
CGCCCAACGTGGGGCTCGAACCCACGACCCTGAGATTAAGAGTCTCATGCTCTACCGACTGAGCTAGCCGGGC	Lys-CTT	yes	yes
CGCCCGAACAGGGACTTGAACCCTGGACCCTCAGATTAAAAGTCTGATGCTCTACCGACTGAGCTATCCGGGC	Lys-TTT	yes	yes
TTCCCACACCGGGAGTCGAACCCGGGCCGCCTGGGTGAAAACCAGGAATCCTAACCGCTAGACCATGTGGGA	Glu-TTC	yes	yes
AGGGGGCACCCGGATTTGAACCAGGGACCTCTTGATCTGCAGTCAAATGCTCTACCACTGAGCTATACCCCC	Cys-GCA	yes	yes
CGACCACGAAGGGACTCGAACCCTCAATCTTCTGATCCGGAATCAGACGCCTTATCCATTAGGCCACGCGGCC	Arg-CCG	yes	yes
CGTCACGAACAGGATTCGAACCTGTGCGGGGAAACCCCATTGGATTTCGAGTCCAACGCCTTAACCACTCGGCC	Ser-CGA	yes	yes
TCCTTCGAGCTGGAATCGAACCAGCGACCTAAGGATCTACAGTCCTCCGCTCTACCAGCTGAGCTATCGAAGG	Tyr-GTA	yes	yes
TGCCCCCTCTGAGGTTCGAACTCAGGACCTTCAGATTATGAGACTGACGCGCTGCCTACTGCGCTAAGGAGGC	Met-CAT	yes	yes
TCCTTCAAGCTGGAATCGAACCAGCAACCTAAGGACCTATAGTCCTCTGCTCTACCAGCTGAACTATTGAAGG	Tyr-ATA	yes	yes
CTCCCCGTCGGGGAATCGAACCCCGGTCTCCCGCGTGACAGGCGGGGATACTCACCACTATACTAACGAGGA	Asp-GTC	No	yes
TGCGTTGGCCGGGAATCGAACCCGGGTCAACTGCTTGGAAGGCAGCTATGCTCACCACTATACCACCAACGC	Gly-TCC	No	yes
TGGTTCCACTGGGGCTCGAACCCAGGACCTTCTGCGTGTAAAGCAGACGTGATAACCACTACACTATGGAACC	Val-TAC	No	yes
CGTCCCTGGGTGGGCTCGAACCACCAACCTTTCGGTTAACAGCCGAATGCGCTAACCGATTGCGCCACAGAGAC	Asn-GTT	No	yes
TGGCCCGTACGGGGATCGAACCCGCGACCTTGGCGTTATTAGCACCACGCTCTAGCCGACTGAGCTAACCGGCC	Ile-AAT	No	yes
TGACCCCGACGTGACTTGAACACGCAACCTTCTGATCTGGAGTCAGACGCGCTACCATTGCGCCACGAGGTC	Trp-CCA	No	yes
TGGCCGGTGCGGGAGTCGAGCCCGCGACCTTGGTGTTATCAGCACCACGCTCTTACCAACTGAGCTAACCGGCC	Ile-GAT	No	yes
CGACTCCGCCGGGACTCGAACCCGGAACCTTTGAATTAGAAGTCCAATGCGCTATCCATTGCGCCACGGAGCC	Arg-TCT	No	yes
TGCTCCAGGTGAGGCTTGAACTCACAACCTCGGCATTATAAGTACCGCGCGCTAACCGATTGCGCCACTGGAGC	Ile-TAT	No	yes
CGACCGCGGCAGGACTCGAACCTGCAATCTTCTGATCCGAAGTCAGACGCCTTATCCATTAGGCCACGCGGCC	Arg-TCG	No	yes
TAGCAGAGGATGGTTTCGATCCATCGACCTCTGGGTTATGGGCCCAGCACGCTTCCGCTGCGCCACTCTGCT	iMet-CAT	No	yes
CGCAGCGAGCAGGGTTCGAACCTGCGCGGGGAGACCCCATTGGATTTCAAGTCCAACGCCTTAACCACTCGGC	Ser-TGA	No	yes
TGCCGAAACCCGGGATCGAACCAGGGACCTTTAGATCTTCAGTCTAACGCTCTCCCAACTGAGCTATTTCGGC	Phe-GAA	No	yes
TGCCGTGACTCGGATTCGAACCGAGGTTGCTGCGGCCACAACGCAGAGTACTAACCACTATACGATCACGGC	His-GTG	No	yes
TGCGCCGCCCGGGAATCGAACCCGGGTCGCAAGAATGGGAATCTTGCATGATACCACTACACCAGCGGCGC	Gly-CCC	No	yes
CACCCCAGATGGGACTCGAACCCACAATCCCTGGCTTAGGAGGCCAATGCCTTATCCATTAGGCCACTGGGGC	Arg-CCT	No	yes
AGGCTCTACTGGGATTCGAACCCAGGATCTCCTGTTTACAAGACAGGCGCTTTAACCAACTAAGCCATAGAGCC	Thr-TGT	No	yes
TACCAGGAGTGGGGTTCGAACCCACGCGGACATATGTCCATTGGATCTTAAGTCCAACGCCTTAACCACTCGGC	Leu-TAA	No	yes
AGGCCTCGCTGGGATTCGAACCCAGGATCTCCTGTTTACTAGACAGGCGCTTTAACCAGCTAAGCCACGAAGCC	Thr-AGT	No	yes
TGTCAGAAGTGGGATTCGAACCCACGCCTCCATTGGAGACCAGAACTTGAGTCTGGCGCCTTAGACCACTCGGC	Leu-CAA	No	yes
CGCCCGAAAGGTGGAATTGAACCACTCTGTCGCTAGACAGCTACAGGTTTGAAGCCTGCACCCCAGACCACTGA	SeC-TCA	No	yes
QuantM-seq oligonucleotides
Sequence	Description
TTCCAACTGGATACTGrGrA	5' AD
TTCCAACTGGATACTGrGrG	5' AD
TTCCAACTGGATACTGrGrU	5' AD
TTCCAACTGGATACTGrGrC	5' AD
/5'Phos/GTATCCAGTTGGAATTCTCGGGTGCCAAGG/3ddC/	3' AD
/5'phos/NNGATCGTCGGACTGTAGAACTCTGAACGTGT/iSp18/CCTTGGCACCCGAGAATT	RT primer
AATGATACGGCGACCACCGAGATCTACACGTTCAGAGTTCTACAGTCCGA	PCR primer
CAAGCAGAAGACGGCATACGAGAT[BARCODE]GTGACTGGAGTTCCTTGGCACCCGAGA	PCR barcoded primer (24 compatible Illumina barcodes)
IVT E. coli tRNA oligonucleotides
Sequence	Description
TAATACGACTCACTATAGCCGAAGTGGCGAAATCGGTAGACGCAGTTGATTCAAAATCAACCGTAGAAATACGTGCCGGTTCGAGTCCGGCCTTCGGCACCAGGGTCGGCATGGCATCTCCACCTCCTCGCGGTCCGACCTGGGCTACTTCGGTAGGCTAAGGGAGAAG	Leu-CAA-1-1
TAATACGACTCACTATAGCCGAGGTGGTGGAATTGGTAGACACGCTACCTTGAGGTGGTAGTGCCCAATAGGGCTTACGGGTTCAAGTCCCGTCCTCGGTACCAGGGTCGGCATGGCATCTCCACCTCCTCGCGGTCCGACCTGGGCTACTTCGGTAGGCTAAGGGAGAAG	Leu-GAG-1-1
TAATACGACTCACTATAGGCGCGTTAACAAAGCGGTTATGTAGCGGATTGCAAATCCGTCTAGTCCGGTTCGACTCCGGAACGCGCCTCCAGGGTCGGCATGGCATCTCCACCTCCTCGCGGTCCGACCTGGGCTACTTCGGTAGGCTAAGGGAGAAG	Cys-GCA-1-1
TAATACGACTCACTATAGGAGAGATGCCGGAGCGGCTGAACGGACCGGTCTCGAAAACCGGAGTAGGGGCAACTCTACCGGGGGTTCAAATCCCCCTCTCTCCGCCAGGGTCGGCATGGCATCTCCACCTCCTCGCGGTCCGACCTGGGCTACTTCGGTAGGCTAAGGGAGAAG	Ser-CGA-1-1
TAATACGACTCACTATAGGTGGGGTTCCCGAGCGGCCAAAGGGAGCAGACTGTAAATCTGCCGTCACAGACTTCGAAGGTTCGAATCCTTCCCCCACCACCAGGGTCGGCATGGCATCTCCACCTCCTCGCGGTCCGACCTGGGCTACTTCGGTAGGCTAAGGGAGAAG	Tyr-GTA-1-1
GGAGATCTAATACGACTCACTATA	T7 F
CTTCTCCCTTAGCCTACCG	HDV R
