# Supplementary material for: Quantitative tRNA-sequencing uncovers metazoan tissue-specific tRNA regulation
Source: Nat Commun. 2020 Aug 14;11:4104. doi: 10.1038/s41467-020-17879-x (PMC7428014; doi:10.1038/s41467-020-17879-x)
Supplement: Supplementary file 6 — Supplementary Data 2 [file 41467_2020_17879_MOESM6_ESM.xlsx]

## Sheet: Sheet1
NAME	SEQUENCE	COMPLEMENT	LENGTH	GC CONTENT	MELT TEMP	MOLECULAR WEIGHT	EXTINCTION COEFFICIENT	nmole/OD260	µg/OD260	ΔG (kcal.mole-1)	Tm (oC)		PROBE	AVERAGE ARRAY INTENSITY		Array x GC	Array x Melt	Array x Structure	Array x Structure Tm
Arg-ACG	CGA GCC AGC CAG GAG TCG AAC CTG GAA TCT TCT GAT CCG TAG TCA GAC GCG TTA TCC ATT GCG CCA CTG GCC C	GGG CCA GTG GCG CAA TGG ATA ACG CGT CTG ACT ACG GAT CAG AAG ATT CCA GGT TCG ACT CCT GGC TGG CTC G	73	58.9	85.7	22394.5	680400	1.47	32.91	-12.72	52.3		Arg-ACG	355978	R	0.309722	0.107503	0.054326	0.130114
Arg-CCG	CGA CCA CGA AGG GAC TCG AAC CCT CAA TCT TCT GAT CCG GAA TCA GAC GCC TTA TCC ATT AGG CCA CGC GGC C	GGC CGC GTG GCC TAA TGG ATA AGG CGT CTG ATT CCG GAT CAG AAG ATT GAG GGT TCG AGT CCC TTC GTG GTC G	73	57.5	85.3	22316.5	683100	1.46	32.67	-12.1	58		Arg-CCG	175401	R^2	0.0959275	0.0115569	0.00295131	0.0169296
Arg-CCT	CAC CCC AGA TGG GAC TCG AAC CCA CAA TCC CTG GCT TAG GAG GCC AAT GCC TTA TCC ATT AGG CCA CTG GGG C	GCC CCA GTG GCC TAA TGG ATA AGG CAT TGG CCT CCT AAG CCA GGG ATT GTG GGT TCG AGT CCC ATC TGG GGT G	73	58.9	86.3	22372.5	681500	1.47	32.83	-14.74	57		Arg-CCT	41398.8
Arg-TCG	CGA CCG CGG CAG GAC TCG AAC CTG CAA TCT TCT GAT CCG AAG TCA GAC GCC TTA TCC ATT AGG CCA CGC GGC C	GGC CGC GTG GCC TAA TGG ATA AGG CGT CTG ACT TCG GAT CAG AAG ATT GCA GGT TCG AGT CCT GCC GCG GTC G	73	60.3	86.1	22348.5	676700	1.48	33.03	-15.58	56		Arg-TCG	25787.7
Asn-GTT	CGT CCC TGG GTG GGC TCG AAC CAC CAA CCT TTC GGT TAA CAG CCG AAT GCG CTA ACC GAT TGC GCC ACA GAG AC	GTC TCT GTG GCG CAA TCG GTT AGC GCA TTC GGC TGT TAA CCG AAA GGT TGG TGG TTC GAG CCC ACC CAG GGA CG	74	59.5	86.4	22701.7	690200	1.45	32.89	-15.57	65.7		Asn-GTT	323229
Asp-GTC	CTC CCC GTC GGG GAA TCG AAC CCC GGT CTC CCG CGT GAC AGG CGG GGA TAC TCA CCA CTA TAC TAA CGA GGA	TCC TCG TTA GTA TAG TGG TGA GTA TCC CCG CCT GTC ACG CGG GAG ACC GGG GTT CGA TTC CCC GAC GGG GAG	72	62.5	86.3	22109.3	680300	1.47	32.5	-13.94	62.8		Asp-GTC	418810
Cys-GCA	AGG GGG CAC CCG GAT TTG AAC CAG GGA CCT CTT GAT CTG CAG TCA AAT GCT CTA CCA CTG AGC TAT ACC CCC	GGG GGT ATA GCT CAG TGG TAG AGC ATT TGA CTG CAG ATC AAG AGG TCC CTG GTT CAA ATC CGG GTG CCC CCT	72	55.6	85.6	22073.3	675200	1.48	32.69	-10.02	44.7		Cys-GCA	165880
Glu-TTC	TTC CCA CAC CGG GAG TCG AAC CCG GGC CGC CTG GGT GAA AAC CAG GAA TCC TAA CCG CTA GAC CAT GTG GGA	TCC CAC ATG GTC TAG CGG TTA GGA TTC CTG GTT TTC ACC CAG GCG GCC CGG GTT CGA CTC CCG GTG TGG GAA	72	61.1	87.6	22182.4	688000	1.45	32.24	-15.31	56.9		Glu-TTC	104708
Gly-CCC	TGC GCC GCC CGG GAA TCG AAC CCG GGT CGC AAG AAT GGG AAT CTT GCA TGA TAC CAC TAC ACC AGC GGC GC	GCG CCG CTG GTG TAG TGG TAT CAT GCA AGA TTC CCA TTC TTG CGA CCC GGG TTC GAT TCC CGG GCG GCG CA	71	62	87.7	21869.1	671400	1.49	32.57	-19.06	60.5		Gly-CCC	29446.2
Gly-TCC	TGC GTT GGC CGG GAA TCG AAC CCG GGT CAA CTG CTT GGA AGG CAG CTA TGC TCA CCA CTA TAC CAC CAA CGC	GCG TTG GTG GTA TAG TGG TGA GCA TAG CTG CCT TCC AAG CAG TTG ACC CGG GTT CGA TTC CCG GCC AAC GCA	72	58.3	86.7	22123.3	674500	1.48	32.8	-14.35	54		Gly-TCC	125551
His-GTG	TGC CGT GAC TCG GAT TCG AAC CGA GGT TGC TGC GGC CAC AAC GCA GAG TAC TAA CCA CTA TAC GAT CAC GGC	GCC GTG ATC GTA TAG TGG TTA GTA CTC TGC GTT GTG GCC GCA GCA ACC TCG GTT CGA ATC CGA GTC ACG GCA	72	56.9	85.6	22147.3	685100	1.46	32.33	-16.03	55.5		His-GTG	36509.6
Ile-AAT	TGG CCC GTA CGG GGA TCG AAC CCG CGA CCT TGG CGT TAT TAG CAC CAC GCT CTA GCC GAC TGA GCT AAC CGG CC	GGC CGG TTA GCT CAG TCG GCT AGA GCG TGG TGC TAA TAA CGC CAA GGT CGC GGG TTC GAT CCC CGT ACG GGC CA	74	63.5	87.3	22709.7	682300	1.47	33.28	-12.59	61.6		Ile-AAT	80645.4
Ile-GAT	TGG CCG GTG CGG GAG TCG AGC CCG CGA CCT TGG TGT TAT CAG CAC CAC GCT CTT ACC AAC TGA GCT AAC CGG CC	GGC CGG TTA GCT CAG TTG GTA AGA GCG TGG TGC TGA TAA CAC CAA GGT CGC GGG CTC GAC TCC CGC ACC GGC CA	74	63.5	87.6	22740.7	679900	1.47	33.45	-19.89	62.7		Ile-GAT	11027.9
Ile-TAT	TGC TCC AGG TGA GGC TTG AAC TCA CAA CCT CGG CAT TAT AAG TAC CGC GCG CTA ACC GAT TGC GCC ACT GGA GC	GCT CCA GTG GCG CAA TCG GTT AGC GCG CGG TAC TTA TAA TGC CGA GGT TGT GAG TTC AAG CCT CAC CTG GAG CA	74	56.8	86.2	22731.7	691700	1.45	32.86	-15.94	55.5		Ile-TAT	10200.8
iMet-CAT	TAG CAG AGG ATG GTT TCG ATC CAT CGA CCT CTG GGT TAT GGG CCC AGC ACG CTT CCG CTG CGC CAC TCT GCT	AGC AGA GTG GCG CAG CGG AAG CGT GCT GGG CCC ATA ACC CAG AGG TCG ATG GAT CGA AAC CAT CCT CTG CTA	72	59.7	87.2	22094.3	653400	1.53	33.81	-16.3	54.2		iMet-CAT	275626
Leu-CAA	TGT CAG AAG TGG GAT TCG AAC CCA CGC CTC CAT TGG AGA CCA GAA CTT GAG TCT GGC GCC TTA GAC CAC TCG GC	GCC GAG TGG TCT AAG GCG CCA GAC TCA AGT TCT GGT CTC CAA TGG AGG CGT GGG TTC GAA TCC CAC TTC TGA CA	74	56.8	85.8	22771.7	698800	1.43	32.59	-12.72	51.3		Leu-CAA	50378.8
Leu-TAA	TAC CAG GAG TGG GGT TCG AAC CCA CGC GGA CAT ATG TCC ATT GGA TCT TAA GTC CAA CGC CTT AAC CAC TCG GC	GCC GAG TGG TTA AGG CGT TGG ACT TAA GAT CCA ATG GAC ATA TGT CCG CGT GGG TTC GAA CCC CAC TCC TGG TA	74	54.1	85.2	22730.7	702700	1.42	32.35	-13.11	55.3		Leu-TAA	4050.68
Lys-CTT	CGC CCA ACG TGG GGC TCG AAC CCA CGA CCC TGA GAT TAA GAG TCT CAT GCT CTA CCG ACT GAG CTA GCC GGG C	GCC CGG CTA GCT CAG TCG GTA GAG CAT GAG ACT CTT AAT CTC AGG GTC GTG GGT TCG AGC CCC ACG TTG GGC G	73	61.6	86.1	22413.5	681600	1.47	32.88	-15.76	54.2		Lys-CTT	249059
Lys-TTT	CGC CCG AAC AGG GAC TTG AAC CCT GGA CCC TCA GAT TAA AAG TCT GAT GCT CTA CCG ACT GAG CTA TCC GGG C	GCC CGG ATA GCT CAG TCG GTA GAG CAT CAG ACT TTT AAT CTG AGG GTC CAG GGT TCA AGT CCC TGT TCG GGC G	73	56.2	84.8	22411.5	687600	1.45	32.59	-15.41	53.5		Lys-TTT	255181
Met-CAT	TGC CCC CTC TGA GGT TCG AAC TCA GGA CCT TCA GAT TAT GAG ACT GAC GCG CTG CCT ACT GCG CTA AGG AGG C	GCC TCC TTA GCG CAG TAG GCA GCG CGT CAG TCT CAT AAT CTG AAG GTC CTG AGT TCG AAC CTC AGA GGG GGC A	73	57.5	85.6	22449.5	678900	1.47	33.07	-11.18	49.9		Met-CAT	34662
Phe-GAA	TGC CGA AAC CCG GGA TCG AAC CAG GGA CCT TTA GAT CTT CAG TCT AAC GCT CTC CCA ACT GAG CTA TTT CGG C	GCC GAA ATA GCT CAG TTG GGA GAG CGT TAG ACT GAA GAT CTA AAG GTC CCT GGT TCG ATC CCG GGT TTC GGC A	73	53.4	84.8	22352.5	681000	1.47	32.82	-13.67	51.6		Phe-GAA	135068
SeC-TCA	CGC CCG AAA GGT GGA ATT GAA CCA CTC TGT CGC TAG ACA GCT ACA GGT TTG AAG CCT GCA CCC CAG ACC ACT GA	TCA GTG GTC TGG GGT GCA GGC TTC AAA CCT GTA GCT GTC TAG CGA CAG AGT GGT TCA ATT CCA CCT TTC GGG CG	74	55.4	85.7	22733.7	704700	1.42	32.26	-13.95	57		SeC-TCA	22873.7
Ser-CGA	CGT CAC GAA CAG GAT TCG AAC CTG TGC GGG GAA ACC CCA TTG GAT TTC GAG TCC AAC GCC TTA ACC ACT CGG CC	GGC CGA GTG GTT AAG GCG TTG GAC TCG AAA TCC AAT GGG GTT TCC CCG CAC AGG TTC GAA TCC TGT TCG TGA CG	74	56.8	85.8	22700.7	695800	1.44	32.63	-13.39	58.9		Ser-CGA	57854.3
Ser-TGA	CGC AGC GAG CAG GGT TCG AAC CTG CGC GGG GAG ACC CCA TTG GAT TTC AAG TCC AAC GCC TTA ACC ACT CGG C	GCC GAG TGG TTA AGG CGT TGG ACT TGA AAT CCA ATG GGG TCT CCC CGC GCA GGT TCG AAC CCT GCT CGC TGC G	73	61.6	87.1	22453.5	682700	1.46	32.89	-14.48	58.1		Ser-tGA	23620.4
Thr-AGT	AGG CCT CGC TGG GAT TCG AAC CCA GGA TCT CCT GTT TAC TAG ACA GGC GCT TTA ACC AGC TAA GCC ACG AAG CC	GGC TTC GTG GCT TAG CTG GTT AAA GCG CCT GTC TAG TAA ACA GGA GAT CCT GGG TTC GAA TCC CAG CGA GGC CT	74	55.4	85.5	22715.7	697100	1.43	32.59	-11.82	48.6		Thr-AGT	81833.2
Thr-TGT	AGG CTC TAC TGG GAT TCG AAC CCA GGA TCT CCT GTT TAC AAG ACA GGC GCT TTA ACC AAC TAA GCC ATA GAG CC	GGC TCT ATG GCT TAG TTG GTT AAA GCG CCT GTC TTG TAA ACA GGA GAT CCT GGG TTC GAA TCC CAG TAG AGC CT	74	50	84.1	22722.8	710200	1.41	31.99	-14.61	52.4		Thr-TGT	27391.7
Trp-CCA	TGA CCC CGA CGT GAC TTG AAC ACG CAA CCT TCT GAT CTG GAG TCA GAC GCG CTA CCA TTG CGC CAC GAG GTC	GAC CTC GTG GCG CAA TGG TAG CGC GTC TGA CTC CAG ATC AGA AGG TTG CGT GTT CAA GTC ACG TCG GGG TCA	72	58.3	86.1	22074.3	670500	1.49	32.92	-11.59	58.4		Trp-CCA	36956.1
Tyr-ATA	TCC TTC AAG CTG GAA TCG AAC CAG CAA CCT AAG GAC CTA TAG TCC TCT GCT CTA CCA GCT GAA CTA TTG AAG G	CCT TCA ATA GTT CAG CTG GTA GAG CAG AGG ACT ATA GGT CCT TAG GTT GCT GGT TCG ATT CCA GCT TGA AGG A	73	47.9	83.2	22368.5	696100	1.44	32.13	-14.25	53.8		Tyr-ATA	-998.085
Tyr-GTA	TCC TTC GAG CTG GAA TCG AAC CAG CGA CCT AAG GAT CTA CAG TCC TCC GCT CTA CCA GCT GAG CTA TCG AAG G	CCT TCG ATA GCT CAG CTG GTA GAG CGG AGG ACT GTA GAT CCT TAG GTC GCT GGT TCG ATT CCA GCT CGA AGG A	73	54.8	84.4	22386.5	689800	1.45	32.45	-13.41	51.7		Tyr-GTA	67466.4
Val-TAC	TGG TTC CAC TGG GGC TCG AAC CCA GGA CCT TCT GCG TGT AAA GCA GAC GTG ATA ACC ACT ACA CTA TGG AAC C	GGT TCC ATA GTG TAG TGG TTA TCA CGT CTG CTT TAC ACG CAG AAG GTC CTG GGT TCG AGC CCC AGT GGA ACC A	73	53.4	84.9	22450.6	696000	1.44	32.26	-13.51	51.7		Val-TAC	29829.5
