# Supplementary material for: Quantitative tRNA-sequencing uncovers metazoan tissue-specific tRNA regulation
Source: Nat Commun. 2020 Aug 14;11:4104. doi: 10.1038/s41467-020-17879-x (PMC7428014; doi:10.1038/s41467-020-17879-x)
Supplement: Supplementary file 7 — Source Data [file 41467_2020_17879_MOESM7_ESM.zip]

Archive with 10 entries (10 files):
- Source Data/Annotated pdf/figure 1f annotated.pdf
- Source Data/Annotated pdf/figure 1c annotated.pdf
- Source Data/Annotated pdf/figure 1b annotated.pdf
- Source Data/Annotated pdf/figure 1d&e annotated.pdf
- Source Data/Raw tif/Figure1b_RNL2_Ligation&controls.tif
- Source Data/Raw tif/figure_1c_Hek293_cDNA_pre.tif
- Source Data/Raw tif/figure_1d&e_30_array.tif
- Source Data/Raw tif/figure_1f_northern_probes1-10.tif
- Source Data/Raw tif/Pinkard_et_al_2020_bioanalyzer_source_data.pdf
- Source Data/source_data_by_figure.xlsx
