# Supplementary material for: Quantitative tRNA-sequencing uncovers metazoan tissue-specific tRNA regulation
Source: Nat Commun. 2020 Aug 14;11:4104. doi: 10.1038/s41467-020-17879-x (PMC7428014; doi:10.1038/s41467-020-17879-x)
Supplement: Supplementary file 7 — Source Data [file 41467_2020_17879_MOESM7_ESM.zip › Source Data/source_data_by_figure.xlsx]

## Sheet: Figure 1d
This is the raw intensity data collected by densitometry on a typhoon imager for triplicate experiments. Panel position is the coordinate position in figure 1d. Probe is indicative of the anticodon class the probe hybridizes to. Array 1-3 represent intenisty values obtained for 3 replicates
panel position	Probe	array 1	array 2	array 3
A1	Arg-ACG	273507	467987	326440
A2	Asp-GTC	352013	511650	392767
A3	Asn-GTT	272494	415494	281699
A4	iMet-CAT	232268	335499	259111
A5	Lys-CTT	213321	301262	232593
A6	Lys-TTT	215213	330361	219968
B1	Gly-TCC	92918	175869	107867
B2	Phe-GAA	100776	178719	125710
B3	Gly-TCC	92918	175869	107867
B4	Cys-GCA	145376	194309	157954
B5	Arg-CCG	141309	220126	164768
B6	Ile-AAT	57700	113350	70885.9
C1	Thr-AGT	59479.9	114160	71859.7
C2	Leu-CAA	32529.8	75425.8	43180.9
C3	Ser-CGA	42918.5	79345.1	51299.3
C4	Tyr-GTA	65626.8	69321.7	67450.8
C5	His-GTG	25048.4	54028.7	30451.7
C6	Arg-CCT	27428.8	61508.3	35259.2
D1	Trp-CCA	25864	49040.4	35964
D2	Val-TAC	19664.3	45651.8	24172.6
D3	Gly-CCC	20122.6	46601.4	21614.5
D4	Met-CAT	29018.9	45605.4	29361.7
D5	Arg-TCG	15139.2	45430.9	16793
D6	Thr-TGT	23099.2	35574.9	23500.9
E1	Ser-tGA	13975.3	35234.7	21651.1
E2	SeC-TCA	18994.8	28044.9	21581.6
E3	Ile-TAT	5211.23	15778.8	9612.42
E4	Leu-TAA	1091.37	7948.98	3111.7
E5	Ile-GAT	11387.5	9983.52	11712.7
E6	Tyr-ATA	-1266.88	-575.065	-1152.32

## Sheet: Figure 1e
This sheet contains the probe intensity data collected by densitometry on a typhoon imager from for each array replicate and the average value. We provide the individual gene expression for two replicate experiments in HEK293 with libraries prepped according the QuantM-tRNA-seq protocol. We then sum the expression of genes predicted to hybridize to the probe sequence. We provide pearson correlati…
	individual replicates							individual gene expression				summed gene expression
Probe	array 1	array 2	array 3	average arary		Probe	tRNA gene	293_circ_1	293_circ_2		Probe	293_circ_1	293_circ_2			293_circ_1	293_circ_2
Arg-ACG	273507	467987	326440	355978		Arg-ACG	Arg-ACG-1-1;1-2;1-3	21755.5	21789.6		Arg-ACG	39830.5	39862		pearson	0.866413	0.865076
Arg-CCG	141309	220126	164768	175401		Arg-ACG	Arg-ACG-2-1;2-2;2-3;2-4	18075	18072.4		Arg-CCG	30680.5	30804.8		r2	0.750671	0.748356
Arg-CCT	27428.8	61508.3	35259.2	41398.8		Arg-CCG	Arg-CCG-1-1;1-2;1-3	16693.3	16788.2		Arg-CCT	11412.7	11310
Arg-TCG	15139.2	45430.9	16793	25787.7		Arg-CCG	Arg-TCG-3-1	13987.2	14016.7		Arg-TCG	15064.6	15099.1		average r2	0.749514
Asn-GTT	272494	415494	281699	323229		Arg-CCT	Arg-CCT-1-1	3021.84	2976.54		Asn-GTT	46275.6	46215.8
Asp-GTC	352013	511650	392767	418810		Arg-CCT	Arg-CCT-2-1	3419.06	3422.82		Asp-GTC	53823.3	53967.2
Cys-GCA	145376	194309	157954	165880		Arg-CCT	Arg-CCT-4-1	4970.84	4909.42		Cys-GCA	7555.67	7552.67
Glu-TTC	94991.3	123246	95885.9	104708		Arg-CCT	Arg-CCT-5-1	0.937794	1.25088		Glu-TTC	16240.6	16153.9
Gly-CCC	20122.6	46601.4	21614.5	29446.2		Arg-TCG	Arg-TCG-1-1	15063.8	15098.5		Gly-CCC	9980.81	10042.6
Gly-TCC	92918	175869	107867	125551		Arg-TCG	Arg-TCG-6-1	0.803823	0.555946		Gly-TCC	17636.3	17676.7
His-GTG	25048.4	54028.7	30451.7	36509.6		Asn-GTT	Asn-GTT-1-1	9419.34	9469.99		His-GTG	16781.2	16882.3
Ile-AAT	57700	113350	70885.9	80645.4		Asn-GTT	Asn-GTT-11-1;11-2	41.9328	42.8079		Ile-AAT	7701.57	7804.65
Ile-GAT	11387.5	9983.52	11712.7	11027.9		Asn-GTT	Asn-GTT-2-1;2-2;2-3;2-4;2-5;2-6;2-7;2-8	191.846	189.439		Ile-GAT	40.861	42.6689
Ile-TAT	5211.23	15778.8	9612.42	10200.8		Asn-GTT	Asn-GTT-24-1	9.64588	10.424		Ile-TAT	13111.3	13070.9
iMet-CAT	232268	335499	259111	275626		Asn-GTT	Asn-GTT-25-1	0.401912	0.555946		iMet-CAT	27214.8	26885.7
Leu-CAA	32529.8	75425.8	43180.9	50378.8		Asn-GTT	Asn-GTT-26-1	12.4593	13.8987		Leu-CAA	9810.8	9776.31
Leu-TAA	1091.37	7948.98	3111.7	4050.68		Asn-GTT	Asn-GTT-3-1	33611.6	33516.5		Leu-TAA	10174.8	10279
Lys-CTT	213321	301262	232593	249059		Asn-GTT	Asn-GTT-4-1	887.421	893.545		Lys-CTT	24870.6	24532.2
Lys-TTT	215213	330361	219968	255181		Asn-GTT	Asn-GTT-5-1	228.152	230.44		Lys-TTT	53879.7	53758.5
Met-CAT	29018.9	45605.4	29361.7	34662		Asn-GTT	Asn-GTT-6-1	1038.54	1025.44		Met-CAT	19141.8	19262.7
Phe-GAA	100776	178719	125710	135068		Asn-GTT	Asn-GTT-7-1	44.8801	43.9197		Phe-GAA	19855.5	20286.5
SeC-TCA	18994.8	28044.9	21581.6	22873.7		Asn-GTT	Asn-GTT-9-1	783.192	773.46		SeC-TCA	707.365	696.879
Ser-CGA	42918.5	79345.1	51299.3	57854.3		Asn-GTT	Asn-GTT-9-2	6.16265	5.42048		Ser-CGA	8813.25	8925.58
Ser-tGA	13975.3	35234.7	21651.1	23620.4		Asp-GTC	Asp-GTC-1-1	3583.04	3611.15		Ser-TGA	16333.4	16435.6
Thr-AGT	59479.9	114160	71859.7	81833.2		Asp-GTC	Asp-GTC-2-1;2-10;2-11;2-2;2-3;2-4;2-5;2-6;2-7;2-8;2-9	50211.1	50325.2		Thr-AGT	6031.09	6079.13
Thr-TGT	23099.2	35574.9	23500.9	27391.7		Asp-GTC	Asp-GTC-3-1	29.2056	30.855		Thr-TGT	6958.83	6961.84
Trp-CCA	25864	49040.4	35964	36956.1		Cys-GCA	Cys-GCA-1-1	12.9951	15.4275		Trp-CCA	5976.83	5981.84
Tyr-ATA	-1266.88	-575.065	-1152.32	-998.085		Cys-GCA	Cys-GCA-10-1	277.587	280.336		Tyr-ATA	0.133971	0.694933
Tyr-GTA	65626.8	69321.7	67450.8	67466.4		Cys-GCA	Cys-GCA-11-1	2.81338	3.47466		Tyr-GTA	3026.4	2986.26
Val-TAC	19664.3	45651.8	24172.6	29829.5		Cys-GCA	Cys-GCA-12-1	2296.93	2309.96		Val-TAC	5160.81	5120.54
						Cys-GCA	Cys-GCA-13-1	4.15309	4.72554
						Cys-GCA	Cys-GCA-14-1	1408.83	1424.33
						Cys-GCA	Cys-GCA-15-1	24.5166	26.1295
						Cys-GCA	Cys-GCA-16-1	11.3875	8.20021
						Cys-GCA	Cys-GCA-17-1	134.105	134.956
						Cys-GCA	Cys-GCA-18-1	2.81338	1.80683
						Cys-GCA	Cys-GCA-19-1	17.2822	16.9564
						Cys-GCA	Cys-GCA-2-1;2-2;2-3;2-4	68.191	62.5439
						Cys-GCA	Cys-GCA-20-1	1.60765	0.277973
						Cys-GCA	Cys-GCA-21-1	6.16265	5.97642
						Cys-GCA	Cys-GCA-3-1	2.41147	2.22378
						Cys-GCA	Cys-GCA-4-1	3247.98	3224.07
						Cys-GCA	Cys-GCA-5-1	16.3444	12.9257
						Cys-GCA	Cys-GCA-6-1	4.95691	5.1425
						Cys-GCA	Cys-GCA-7-1	6.56456	5.1425
						Cys-GCA	Cys-GCA-8-1	5.09088	4.58656
						Cys-GCA	Cys-GCA-9-1;9-2;9-3;9-4	2.94735	3.47466
						Glu-TTC	Glu-TTC-1-1;1-2	8138.85	8083.6
						Glu-TTC	Glu-TTC-2-1;2-2	8101.74	8070.25
						Gly-CCC	Gly-CCC-2-1;2-2	9980.81	10042.6
						Gly-TCC	Gly-TCC-1-1	3544.59	3582.1
						Gly-TCC	Gly-TCC-2-1;2-2;2-3;2-4;2-5;2-6	12812	12832.6
						Gly-TCC	Gly-TCC-3-1	4815.17	4835.48
						Gly-TCC	Gly-TCC-4-1	9.11	8.61717
						His-GTG	His-GTG-1-1;1-2;1-3;1-4;1-5;1-6;1-7;1-8;1-9	16781.2	16882.3
						Ile-AAT	Ile-AAT-1-1	11.5215	13.6207
						Ile-AAT	Ile-AAT-12-1	610.236	636.697
						Ile-AAT	Ile-AAT-2-1	64.1719	63.6558
						Ile-AAT	Ile-AAT-3-1	28.2678	26.8244
						Ile-AAT	Ile-AAT-4-1	5977.63	6037.85
						Ile-AAT	Ile-AAT-5-1;5-2;5-3;5-4;5-5	129.55	135.095
						Ile-AAT	Ile-AAT-6-1	364.266	360.253
						Ile-AAT	Ile-AAT-7-1;7-2	350.467	355.945
						Ile-AAT	Ile-AAT-8-1	165.454	174.706
						Ile-GAT	Ile-GAT-1-1;1-2;1-3	40.861	42.6689
						Ile-TAT	Ile-TAT-1-1	4536.65	4512.89
						Ile-TAT	Ile-TAT-2-1;2-2;2-3	7966.16	7957.95
						Ile-TAT	Ile-TAT-3-1	608.494	600.005
						iMet-CAT	iMet-CAT-1-1;1-2;1-3;1-4;1-5;1-6;1-7;1-8	27165.9	26832.7
						iMet-CAT	iMet-CAT-2-1	48.8993	52.9539
						Leu-CAA	Leu-CAA-1-1;1-2	5904.22	5891.78
						Leu-CAA	Leu-CAA-2-1	1611.53	1601.68
						Leu-CAA	Leu-CAA-3-1	1341.72	1331.35
						Leu-CAA	Leu-CAA-4-1	953.335	951.502
						Leu-TAA	Leu-TAA-1-1	8825.45	8929.33
						Leu-TAA	Leu-TAA-3-1	1274.46	1278.12
						Leu-TAA	Leu-TAA-4-1	74.8895	71.5781
						Lys-CTT	Lys-CTT-1-1;1-2	9068.6	9023.84
						Lys-CTT	Lys-CTT-2-1;2-2;2-3;2-4;2-5	13972.6	13703.2
						Lys-CTT	Lys-CTT-3-1	465.146	462.686
						Lys-CTT	Lys-CTT-4-1	1327.65	1310.5
						Lys-CTT	Lys-CTT-5-1	31.3491	26.2685
						Lys-CTT	Lys-CTT-7-1	5.22485	5.69845
						Lys-TTT	Lys-TTT-2-1	34.1625	37.6654
						Lys-TTT	Lys-TTT-3-1;3-2;3-3;3-4;3-5	53753.4	53633
						Lys-TTT	Lys-TTT-4-1	77.7029	72.829
						Lys-TTT	Lys-TTT-5-1	14.4688	15.0105
						Met-CAT	Met-CAT-2-1	326.218	310.774
						Met-CAT	Met-CAT-3-1;3-2	14239.7	14368.2
						Met-CAT	Met-CAT-6-1	4575.9	4583.78
						Phe-GAA	Phe-GAA-1-1;1-2;1-3;1-4;1-5;1-6	19813.7	20240.1
						Phe-GAA	Phe-GAA-2-1	14.3349	14.3156
						Phe-GAA	Phe-GAA-3-1	19.6937	24.3226
						Phe-GAA	Phe-GAA-4-1	7.77029	7.78325
						SeC-TCA	SeC-TCA-1-1	707.365	696.879
						SeC-TCA	SeC-TCA-2-1	0	0
						Ser-CGA	Ser-CGA-4-1	8813.25	8925.58
						Ser-TGA	Ser-CGA-1-1	1769.89	1754.29
						Ser-TGA	Ser-TGA-1-1	14563.5	14681.3
						Thr-AGT	Thr-AGT-2-1;2-2	14.4688	14.1766
						Thr-AGT	Thr-AGT-4-1	5903.28	5954.18
						Thr-AGT	Thr-AGT-6-1	113.339	110.772
						Thr-TGT	Thr-TGT-1-1	6958.83	6961.84
						Trp-CCA	Trp-CCA-1-1	8.03823	7.08831
						Trp-CCA	Trp-CCA-2-1	5092.22	5107.48
						Trp-CCA	Trp-CCA-3-1;3-2;3-3	5.89471	4.44757
						Trp-CCA	Trp-CCA-4-1	866.388	858.103
						Trp-CCA	Trp-CCA-5-1	4.28706	4.72554
						Tyr-ATA	Tyr-ATA-1-1	0.133971	0.694933
						Tyr-GTA	Tyr-GTA-1-1	0.937794	1.38987
						Tyr-GTA	Tyr-GTA-2-1	14.3349	13.3427
						Tyr-GTA	Tyr-GTA-3-1	2.00956	1.11189
						Tyr-GTA	Tyr-GTA-4-1	2805.21	2758.19
						Tyr-GTA	Tyr-GTA-5-1;5-2;5-3;5-4;5-5	39.7893	41.835
						Tyr-GTA	Tyr-GTA-6-1	1.47368	1.80683
						Tyr-GTA	Tyr-GTA-7-1	155.808	162.753
						Tyr-GTA	Tyr-GTA-8-1	6.8325	5.83743
						Tyr-GTA	Tyr-GTA-9-1	0	0
						Val-TAC	Val-TAC-1-1;1-2	2671.91	2659.09
						Val-TAC	Val-TAC-2-1	691.958	683.397
						Val-TAC	Val-TAC-3-1	1796.95	1778.05
							Ala-AGC-1-1	4073.64	4081.76
							Ala-AGC-10-1;10-2	403.653	409.176
							Ala-AGC-11-1	4575.76	4560.7
							Ala-AGC-12-1;12-2;12-3	74.0857	75.4697
							Ala-AGC-13-1;13-2;13-3	139.731	140.237
							Ala-AGC-14-1;14-2	218.64	220.294
							Ala-AGC-15-1	653.508	657.128
							Ala-AGC-16-1	2.67941	3.0577
							Ala-AGC-2-1;2-2;7-1	11106.7	11015.7
							Ala-AGC-24-1	136.918	136.624
							Ala-AGC-3-1	4219.94	4190.17
							Ala-AGC-4-1	9738.72	9701.96
							Ala-AGC-5-1	1084.49	1053.8
							Ala-AGC-6-1	1223.69	1232.53
							Ala-AGC-8-1;8-2	14150.6	14119.1
							Ala-AGC-9-1;9-2	31.4831	35.9975
							Ala-CGC-1-1	1723.4	1706.06
							Ala-CGC-2-1	1328.99	1334.97
							Ala-CGC-3-1	2741.57	2726.08
							Ala-CGC-4-1	4763.59	4713.17
							Ala-TGC-1-1	2740.64	2730.53
							Ala-TGC-2-1	1030.37	1041.98
							Ala-TGC-3-1;3-2	5059.53	4968.49
							Ala-TGC-4-1	2633.73	2671.32
							Ala-TGC-5-1	3476.13	3465.63
							Ala-TGC-6-1	821.641	799.312
							Ala-TGC-7-1	4.68897	4.1696
							Arg-CCG-2-1	8992.1	8961.44
							Arg-CCT-3-1	1807.93	1813.64
							Arg-TCG-2-1	4488.68	4545.55
							Arg-TCG-4-1	1251.29	1269.36
							Arg-TCG-5-1	11764.2	11874.3
							Arg-TCT-1-1	10928.6	10927.7
							Arg-TCT-2-1	6876.17	6836.19
							Arg-TCT-3-1;3-2	3626.99	3632.55
							Arg-TCT-4-1	2110.84	2149.01
							Arg-TCT-5-1	3.88515	4.1696
							Asn-26-1	0.669853	0.555946
							Asn-GTT-10-1	0.133971	0
							Asn-GTT-12-1	0.133971	0.277973
							Asn-GTT-8-1	0.267941	0
							Cys-GCA-22-1	4.42103	4.1696
							Cys-GCA-23-1	0.937794	0.555946
							Gln-CTG-1-1;1-2;1-3;1-4;1-5	6565.9	6502.62
							Gln-CTG-2-1	4992.41	4990.73
							Gln-CTG-3-1;3-2	2226.59	2232.26
							Gln-CTG-4-1;4-2	1201.85	1204.18
							Gln-CTG-5-1	26.3922	30.1601
							Gln-CTG-6-1	621.623	632.111
							Gln-CTG-7-1	42.4687	41.279
							Gln-TTG-1-1	1040.01	1054.63
							Gln-TTG-2-1	1138.08	1126.76
							Gln-TTG-3-1;3-2;3-3	1277.54	1282.85
							Gln-TTG-4-1	67.9231	72.134
							Glu-CTC-1-1;1-2;1-3;1-4;1-5;1-6;1-7	36199	36121.4
							Glu-CTC-2-1	643.863	627.246
							Glu-TTC-14-1	65.1097	67.8254
							Glu-TTC-3-1	1205.74	1183.61
							Glu-TTC-4-1;4-2	4739.61	4810.6
							Gly-CCC-1-1;1-2	3631	3595.86
							Gly-CCC-3-1	3.08132	3.33568
							Gly-GCC-1-1;1-2;1-3;1-4;1-5	30271.7	30194.1
							Gly-GCC-2-1;2-2;2-3;2-4;2-5;2-6	16213	16088.4
							Gly-GCC-3-1	27.464	30.4381
							Gly-GCC-4-1	4.82294	5.55946
							Gly-GCC-5-1	1.60765	2.77973
							Ile-AAT-9-1	0.401912	0.277973
							Leu-AAG-1-1;1-2;1-3	17.5501	16.2614
							Leu-AAG-2-1;2-2;2-3;2-4	7322.56	7248.15
							Leu-AAG-3-1	59.8848	59.3473
							Leu-AAG-4-1	23.0429	20.57
							Leu-CAA-5-1	4.82294	3.89162
							Leu-CAA-6-1	8.84206	8.47818
							Leu-CAG-1-1;1-2;1-3;1-4;1-5;1-6;1-7	30979	31072.5
							Leu-CAG-2-1;2-2	3367.22	3363.34
							Leu-TAA-2-1	1463.76	1448.38
							Leu-TAG-1-1	1850.94	1877.29
							Leu-TAG-2-1	5989.56	6056.76
							Leu-TAG-3-1	2196.72	2163.88
							Lys-CTT-10-1	0.401912	0
							Lys-CTT-11-1	12.8612	12.3698
							Lys-CTT-8-1	10.3157	9.45109
							Lys-CTT-9-1	4.01912	5.55946
							Lys-TTT-1-1	2021.75	2007.8
							Lys-TTT-11-1	5.89471	6.11541
							Lys-TTT-6-1	10734.3	10761
							Lys-TTT-7-1	4.68897	3.89162
							Met-CAT-1-1	4796.28	4902.61
							Met-CAT-4-1;4-2;4-3	489.662	470.191
							Met-CAT-5-1;5-2	59.4829	54.3437
							Met-CAT-7-1	0.401912	0.277973
							Phe-GAA-6-1	0.267941	0
							Pro-AGG-1-1	514.179	507.162
							Pro-AGG-2-1;2-2;2-3;2-4;2-5;2-6;2-7;2-8	42.4687	41.835
							Pro-CGG-1-1;1-2;1-3	3452.56	3441.31
							Pro-CGG-2-1	1046.31	1034.06
							Pro-TGG-1-1	564.552	566.092
							Pro-TGG-2-1	2237.84	2249.91
							Pro-TGG-3-1;3-2;3-3;3-4;3-5	5238.79	5196.15
							Ser-AGA-1-1	17.2822	18.2072
							Ser-AGA-2-1;2-2;2-3;2-4;2-5;2-6	5.62676	5.28149
							Ser-AGA-3-1	510.16	513.694
							Ser-AGA-4-1	46.4878	47.6724
							Ser-CGA-2-1	21.5693	21.8209
							Ser-CGA-3-1	168.535	176.791
							Ser-GCT-1-1	686.867	686.594
							Ser-GCT-2-1	8099.32	8100.27
							Ser-GCT-3-1	20661.6	20731
							Ser-GCT-4-1;4-2;4-3	8.57412	8.75615
							Ser-GCT-5-1	854.062	849.069
							Ser-GCT-6-1	6.8325	5.83743
							Ser-TGA-2-1	2626.36	2615.31
							Ser-TGA-3-1	43.1385	42.2519
							Ser-TGA-4-1	8775.21	8753.09
							Thr-AGT-1-1;1-2;1-3	49.8371	52.8149
							Thr-AGT-3-1	4991.48	4973.49
							Thr-AGT-5-1	7.10044	6.94933
							Thr-CGT-1-1	2055.51	2017.53
							Thr-CGT-2-1	1886.57	1890.91
							Thr-CGT-3-1	2043.19	2035.04
							Thr-CGT-4-1	1506.77	1503.97
							Thr-CGT-5-1	1.47368	0.555946
							Thr-TGT-2-1	4742.02	4795.87
							Thr-TGT-3-1	1001.97	1010.71
							Thr-TGT-4-1	249.721	241.142
							Thr-TGT-5-1	100.344	100.626
							Thr-TGT-6-1	94.4493	97.8465
							Val-AAC-1-1;1-2;1-3;1-4;1-5	63.3681	62.6829
							Val-AAC-2-1	2219.09	2186.26
							Val-AAC-3-1	466.753	462.964
							Val-AAC-4-1	363.998	353.721
							Val-AAC-5-1	149.511	142.322
							Val-AAC-6-1	7.63632	6.11541
							Val-CAC-1-1;1-2;1-3;1-4;1-5;1-6;1-7;5-1	9006.04	8986.73
							Val-CAC-14-1	2.94735	2.64074
							Val-CAC-2-1	5569.42	5583.78
							Val-CAC-3-1	4059.31	4044.65
							Val-CAC-4-1	4343.46	4315.95
							Val-CAC-6-1	50.239	48.0893
							Val-TAC-4-1	607.289	603.619

## Sheet: Figure 1f
This sheet contains the raw intensity values for the northern probes, and the average intenisty values for the same probes across triplicate experiments. We also provided the pearson correlation coeficient (r) and the r^2 value
	Probe	northern intensity	average array		pearson r	r^2
	Arg-ACG	459237	2.60789e+06		0.959978	0.921558
	Lys-CTT	333286	1.71235e+06
	Lys-TTT	188990	1.60531e+06
	Glu-TTC	94614.8	829782
	Cys-GCA	158081	808678
	Arg-CCG	78178.7	781091
	Ser-CGA	71186.9	403442
	Tyr-GTA	14196.4	374426
	Met-CAT	59971.5	265227
	Tyr-ATA	906.02	10179.8

## Sheet: Figure 2a
This sheet contains the probe intensity data from figure 1d of each array replicate and the average value. We provide the individual gene expression for two replicate experiments in HEK293 with libraries prepped according the YAMAT-seq protocol. We then sum the expression of genes predicted to hybridize to the probe sequence. We provide pearson correlation coefficients and r^2 values for each rep…
	individual replicates							individual gene expression				summed gene expression
Probe	array 1	array 2	array 3	average arary		Probe	tRNA gene	293_YAMAT_1	293_YAMAT_2		Probe	293_YAMAT_1	293_YAMAT_2			293_YAMAT_1	293_YAMAT_2
Arg-ACG	273507	467987	326440	355978		Arg-ACG	Arg-ACG-1-1;1-2;1-3	19669	24244.5		Arg-ACG	40246.3	49451.8		pearson	0.645002	0.662578
Arg-CCG	141309	220126	164768	175401		Arg-ACG	Arg-ACG-2-1;2-2;2-3;2-4	20577.3	25207.3		Arg-CCG	18739.5	16001.8		r2	0.416027	0.43901
Arg-CCT	27428.8	61508.3	35259.2	41398.8		Arg-CCG	Arg-CCG-1-1;1-2;1-3	11195	9773.39		Arg-CCT	5966.36	6364.19
Arg-TCG	15139.2	45430.9	16793	25787.7		Arg-CCG	Arg-TCG-3-1	7544.54	6228.44		Arg-TCG	4913.68	4146.66		average r2	0.427519
Asn-GTT	272494	415494	281699	323229		Arg-CCT	Arg-CCT-1-1	395.399	457.887		Asn-GTT	8998.33	7898.55
Asp-GTC	352013	511650	392767	418810		Arg-CCT	Arg-CCT-2-1	2852.24	3125.22		Asp-GTC	240084	233058
Cys-GCA	145376	194309	157954	165880		Arg-CCT	Arg-CCT-4-1	2718.73	2781.08		Cys-GCA	2831.13	2175.7
Glu-TTC	94991.3	123246	95885.9	104708		Arg-CCT	Arg-CCT-5-1	0	0		Glu-TTC	7543.4	5113.8
Gly-CCC	20122.6	46601.4	21614.5	29446.2		Arg-TCG	Arg-TCG-1-1	4913.68	4146.66		Gly-CCC	1860.6	1698
Gly-TCC	92918	175869	107867	125551		Arg-TCG	Arg-TCG-6-1	0	0		Gly-TCC	8262.3	7945.51
His-GTG	25048.4	54028.7	30451.7	36509.6		Asn-GTT	Asn-GTT-1-1	763.411	673.622		His-GTG	253.9	303.79
Ile-AAT	57700	113350	70885.9	80645.4		Asn-GTT	Asn-GTT-11-1;11-2	0	1.46759		Ile-AAT	1235.27	871.012
Ile-GAT	11387.5	9983.52	11712.7	11027.9		Asn-GTT	Asn-GTT-2-1;2-2;2-3;2-4;2-5;2-6;2-7;2-8	57.0562	52.0993		Ile-GAT	4.56449	5.87034
Ile-TAT	5211.23	15778.8	9612.42	10200.8		Asn-GTT	Asn-GTT-24-1	3.42337	6.60414		Ile-TAT	190.568	153.363
iMet-CAT	232268	335499	259111	275626		Asn-GTT	Asn-GTT-25-1	0	0		iMet-CAT	25389.4	20447.9
Leu-CAA	32529.8	75425.8	43180.9	50378.8		Asn-GTT	Asn-GTT-26-1	0	0.733793		Leu-CAA	1215.3	454.218
Leu-TAA	1091.37	7948.98	3111.7	4050.68		Asn-GTT	Asn-GTT-3-1	7171.39	6253.38		Leu-TAA	635.606	259.029
Lys-CTT	213321	301262	232593	249059		Asn-GTT	Asn-GTT-4-1	204.832	175.377		Lys-CTT	183638	153575
Lys-TTT	215213	330361	219968	255181		Asn-GTT	Asn-GTT-5-1	47.9272	46.9628		Lys-TTT	6503.83	4918.62
Met-CAT	29018.9	45605.4	29361.7	34662		Asn-GTT	Asn-GTT-6-1	455.308	465.959		Met-CAT	1179.35	963.47
Phe-GAA	100776	178719	125710	135068		Asn-GTT	Asn-GTT-7-1	0	0		Phe-GAA	270.446	215.001
SeC-TCA	18994.8	28044.9	21581.6	22873.7		Asn-GTT	Asn-GTT-9-1	292.128	217.937		SeC-TCA	2365.55	545.942
Ser-CGA	42918.5	79345.1	51299.3	57854.3		Asn-GTT	Asn-GTT-9-2	2.85281	4.40276		Ser-CGA	402.817	137.953
Ser-tGA	13975.3	35234.7	21651.1	23620.4		Asp-GTC	Asp-GTC-1-1	14013.6	13665.4		Ser-TGA	686.386	339.012
Thr-AGT	59479.9	114160	71859.7	81833.2		Asp-GTC	Asp-GTC-2-1;2-10;2-11;2-2;2-3;2-4;2-5;2-6;2-7;2-8;2-9	226068	219389		Thr-AGT	241.348	223.807
Thr-TGT	23099.2	35574.9	23500.9	27391.7		Asp-GTC	Asp-GTC-3-1	2.28225	2.93517		Thr-TGT	20.5402	23.4814
Trp-CCA	25864	49040.4	35964	36956.1		Cys-GCA	Cys-GCA-1-1	116.395	89.5228		Trp-CCA	174.592	139.421
Tyr-ATA	-1266.88	-575.065	-1152.32	-998.085		Cys-GCA	Cys-GCA-10-1	41.651	33.7545		Tyr-ATA	0	0
Tyr-GTA	65626.8	69321.7	67450.8	67466.4		Cys-GCA	Cys-GCA-11-1	0.570562	0.733793		Tyr-GTA	166.604	125.479
Val-TAC	19664.3	45651.8	24172.6	29829.5		Cys-GCA	Cys-GCA-12-1	45.6449	31.5531		Val-TAC	5637.72	5584.9
						Cys-GCA	Cys-GCA-13-1	70.1791	55.0345
						Cys-GCA	Cys-GCA-14-1	200.838	159.233
						Cys-GCA	Cys-GCA-15-1	13.6935	12.4745
						Cys-GCA	Cys-GCA-16-1	3.42337	0
						Cys-GCA	Cys-GCA-17-1	5.70562	5.13655
						Cys-GCA	Cys-GCA-18-1	2.28225	2.93517
						Cys-GCA	Cys-GCA-19-1	4.56449	2.93517
						Cys-GCA	Cys-GCA-2-1;2-2;2-3;2-4	218.525	176.11
						Cys-GCA	Cys-GCA-20-1	0	0.733793
						Cys-GCA	Cys-GCA-21-1	0	0
						Cys-GCA	Cys-GCA-3-1	4.56449	5.13655
						Cys-GCA	Cys-GCA-4-1	86.7254	56.5021
						Cys-GCA	Cys-GCA-5-1	1842.91	1423.56
						Cys-GCA	Cys-GCA-6-1	31.3809	33.0207
						Cys-GCA	Cys-GCA-7-1	51.9211	31.5531
						Cys-GCA	Cys-GCA-8-1	19.9697	20.5462
						Cys-GCA	Cys-GCA-9-1;9-2;9-3;9-4	70.1791	35.2221
						Glu-TTC	Glu-TTC-1-1;1-2	2592.63	1690.66
						Glu-TTC	Glu-TTC-2-1;2-2	4950.76	3423.14
						Gly-CCC	Gly-CCC-2-1;2-2	1860.6	1698
						Gly-TCC	Gly-TCC-1-1	1067.52	1113.16
						Gly-TCC	Gly-TCC-2-1;2-2;2-3;2-4;2-5;2-6	5862.52	5721.38
						Gly-TCC	Gly-TCC-3-1	2399.21	2222.66
						Gly-TCC	Gly-TCC-4-1	0.570562	1.46759
						His-GTG	His-GTG-1-1;1-2;1-3;1-4;1-5;1-6;1-7;1-8;1-9	253.9	303.79
						Ile-AAT	Ile-AAT-1-1	2.28225	1.46759
						Ile-AAT	Ile-AAT-12-1	9.69955	8.80552
						Ile-AAT	Ile-AAT-2-1	121.53	88.789
						Ile-AAT	Ile-AAT-3-1	82.1609	63.84
						Ile-AAT	Ile-AAT-4-1	35.9454	17.611
						Ile-AAT	Ile-AAT-5-1;5-2;5-3;5-4;5-5	291.557	188.585
						Ile-AAT	Ile-AAT-6-1	91.2899	71.1779
						Ile-AAT	Ile-AAT-7-1;7-2	212.819	157.032
						Ile-AAT	Ile-AAT-8-1	387.982	273.705
						Ile-GAT	Ile-GAT-1-1;1-2;1-3	4.56449	5.87034
						Ile-TAT	Ile-TAT-1-1	32.522	22.7476
						Ile-TAT	Ile-TAT-2-1;2-2;2-3	147.205	121.076
						Ile-TAT	Ile-TAT-3-1	10.8407	9.53931
						iMet-CAT	iMet-CAT-1-1;1-2;1-3;1-4;1-5;1-6;1-7;1-8	25368.3	20432.5
						iMet-CAT	iMet-CAT-2-1	21.1108	15.4097
						Leu-CAA	Leu-CAA-1-1;1-2	688.097	273.705
						Leu-CAA	Leu-CAA-2-1	232.219	71.9117
						Leu-CAA	Leu-CAA-3-1	160.898	62.3724
						Leu-CAA	Leu-CAA-4-1	134.082	46.229
						Leu-TAA	Leu-TAA-1-1	485.548	201.059
						Leu-TAA	Leu-TAA-3-1	102.701	37.4234
						Leu-TAA	Leu-TAA-4-1	47.3566	20.5462
						Lys-CTT	Lys-CTT-1-1;1-2	63903.5	52776.6
						Lys-CTT	Lys-CTT-2-1;2-2;2-3;2-4;2-5	110267	92861.5
						Lys-CTT	Lys-CTT-3-1	845.002	802.036
						Lys-CTT	Lys-CTT-4-1	8519.63	7018
						Lys-CTT	Lys-CTT-5-1	85.0137	100.53
						Lys-CTT	Lys-CTT-7-1	18.258	16.1434
						Lys-TTT	Lys-TTT-2-1	119.247	93.9255
						Lys-TTT	Lys-TTT-3-1;3-2;3-3;3-4;3-5	5861.95	4421.1
						Lys-TTT	Lys-TTT-4-1	499.241	382.306
						Lys-TTT	Lys-TTT-5-1	23.393	21.28
						Met-CAT	Met-CAT-2-1	484.407	432.938
						Met-CAT	Met-CAT-3-1;3-2	236.783	163.636
						Met-CAT	Met-CAT-6-1	458.161	366.897
						Phe-GAA	Phe-GAA-1-1;1-2;1-3;1-4;1-5;1-6	232.219	180.513
						Phe-GAA	Phe-GAA-2-1	20.5402	18.3448
						Phe-GAA	Phe-GAA-3-1	17.6874	16.1434
						Phe-GAA	Phe-GAA-4-1	0	0
						SeC-TCA	SeC-TCA-1-1	2365.55	545.942
						SeC-TCA	SeC-TCA-2-1	0	0
						Ser-CGA	Ser-CGA-4-1	402.817	137.953
						Ser-TGA	Ser-CGA-1-1	605.366	308.927
						Ser-TGA	Ser-TGA-1-1	81.0198	30.0855
						Thr-AGT	Thr-AGT-2-1;2-2	89.5782	60.9048
						Thr-AGT	Thr-AGT-4-1	33.6631	46.9628
						Thr-AGT	Thr-AGT-6-1	118.106	115.939
						Thr-TGT	Thr-TGT-1-1	20.5402	23.4814
						Trp-CCA	Trp-CCA-1-1	29.6692	25.6828
						Trp-CCA	Trp-CCA-2-1	112.971	88.789
						Trp-CCA	Trp-CCA-3-1;3-2;3-3	11.4112	8.07172
						Trp-CCA	Trp-CCA-4-1	20.5402	16.8772
						Trp-CCA	Trp-CCA-5-1	0	0
						Tyr-ATA	Tyr-ATA-1-1	0	0
						Tyr-GTA	Tyr-GTA-1-1	2.28225	0.733793
						Tyr-GTA	Tyr-GTA-2-1	36.5159	22.0138
						Tyr-GTA	Tyr-GTA-3-1	0	1.46759
						Tyr-GTA	Tyr-GTA-4-1	29.6692	25.6828
						Tyr-GTA	Tyr-GTA-5-1;5-2;5-3;5-4;5-5	95.2838	74.1131
						Tyr-GTA	Tyr-GTA-6-1	1.71168	0.733793
						Tyr-GTA	Tyr-GTA-7-1	1.14112	0.733793
						Tyr-GTA	Tyr-GTA-8-1	0	0
						Tyr-GTA	Tyr-GTA-9-1	0	0
						Val-TAC	Val-TAC-1-1;1-2	3291	3138.43
						Val-TAC	Val-TAC-2-1	894.07	724.254
						Val-TAC	Val-TAC-3-1	1452.65	1722.21
							Ala-AGC-1-1	948.844	857.804
							Ala-AGC-10-1;10-2	269.305	357.357
							Ala-AGC-11-1	1219.86	1444.1
							Ala-AGC-12-1;12-2;12-3	269.305	306.726
							Ala-AGC-13-1;13-2;13-3	559.15	572.359
							Ala-AGC-14-1;14-2	151.199	183.448
							Ala-AGC-15-1	195.132	185.65
							Ala-AGC-16-1	1.71168	3.66897
							Ala-AGC-2-1;2-2;7-1	3204.84	4224.45
							Ala-AGC-24-1	37.0865	41.8262
							Ala-AGC-3-1	1052.12	1179.21
							Ala-AGC-4-1	6483.29	7247.67
							Ala-AGC-5-1	518.641	610.516
							Ala-AGC-6-1	483.266	398.45
							Ala-AGC-8-1;8-2	2778.06	3369.58
							Ala-AGC-9-1;9-2	2.28225	2.20138
							Ala-CGC-1-1	1729.37	1866.77
							Ala-CGC-2-1	1355.65	1430.9
							Ala-CGC-3-1	588.249	614.185
							Ala-CGC-4-1	803.351	1059.6
							Ala-TGC-1-1	1089.2	1298.81
							Ala-TGC-2-1	848.425	924.579
							Ala-TGC-3-1;3-2	3442.77	3831.13
							Ala-TGC-4-1	2499.06	2567.54
							Ala-TGC-5-1	1781.86	1965.83
							Ala-TGC-6-1	614.495	645.738
							Ala-TGC-7-1	1.14112	3.66897
							Arg-CCG-2-1	12551.8	9229.65
							Arg-CCT-3-1	294.98	223.807
							Arg-TCG-2-1	10.8407	13.9421
							Arg-TCG-4-1	0	0.733793
							Arg-TCG-5-1	195.132	151.895
							Arg-TCT-1-1	13298.1	14506.4
							Arg-TCT-2-1	3410.25	3695.38
							Arg-TCT-3-1;3-2	6809.65	9088.76
							Arg-TCT-4-1	413.657	301.589
							Arg-TCT-5-1	10.2701	9.53931
							Asn-26-1	2.85281	0
							Asn-GTT-10-1	0	0
							Asn-GTT-12-1	0	0
							Asn-GTT-8-1	0	0
							Cys-GCA-22-1	0	0
							Cys-GCA-23-1	0	0
							Gln-CTG-1-1;1-2;1-3;1-4;1-5	18994.6	20887.4
							Gln-CTG-2-1	20317.1	24884.4
							Gln-CTG-3-1;3-2	13795	14258.3
							Gln-CTG-4-1;4-2	7080.67	7471.48
							Gln-CTG-5-1	103.842	89.5228
							Gln-CTG-6-1	1369.35	1459.51
							Gln-CTG-7-1	1.71168	2.93517
							Gln-TTG-1-1	9545.5	9484.28
							Gln-TTG-2-1	4069.82	3530.28
							Gln-TTG-3-1;3-2;3-3	16463.6	15577.7
							Gln-TTG-4-1	7.98786	7.33793
							Glu-CTC-1-1;1-2;1-3;1-4;1-5;1-6;1-7	25236.5	20468.4
							Glu-CTC-2-1	103.272	112.27
							Glu-TTC-14-1	17.6874	19.0786
							Glu-TTC-3-1	797.645	658.212
							Glu-TTC-4-1;4-2	3298.42	2519.11
							Gly-CCC-1-1;1-2	1699.13	1441.9
							Gly-CCC-3-1	0.570562	0
							Gly-GCC-1-1;1-2;1-3;1-4;1-5	6751.46	4716.82
							Gly-GCC-2-1;2-2;2-3;2-4;2-5;2-6	6718.93	4878.99
							Gly-GCC-3-1	6.84674	6.60414
							Gly-GCC-4-1	0	0
							Gly-GCC-5-1	0	0
							Ile-AAT-9-1	0	0
							Leu-AAG-1-1;1-2;1-3	2.28225	3.66897
							Leu-AAG-2-1;2-2;2-3;2-4	3090.16	1329.63
							Leu-AAG-3-1	30.2398	21.28
							Leu-AAG-4-1	1.14112	0.733793
							Leu-CAA-5-1	0	0
							Leu-CAA-6-1	1.14112	0
							Leu-CAG-1-1;1-2;1-3;1-4;1-5;1-6;1-7	1068.66	435.139
							Leu-CAG-2-1;2-2	843.861	310.394
							Leu-TAA-2-1	153.481	74.1131
							Leu-TAG-1-1	680.109	308.927
							Leu-TAG-2-1	643.023	279.575
							Leu-TAG-3-1	684.103	286.913
							Lys-CTT-10-1	0	0.733793
							Lys-CTT-11-1	12.5524	18.3448
							Lys-CTT-8-1	0.570562	0
							Lys-CTT-9-1	0	0
							Lys-TTT-1-1	25.6753	19.0786
							Lys-TTT-11-1	0	0
							Lys-TTT-6-1	459.873	317.732
							Lys-TTT-7-1	13.6935	11.0069
							Met-CAT-1-1	658.999	501.914
							Met-CAT-4-1;4-2;4-3	903.199	795.432
							Met-CAT-5-1;5-2	7.4173	7.33793
							Met-CAT-7-1	0	0
							Phe-GAA-6-1	0	0
							Pro-AGG-1-1	1884.57	2197.71
							Pro-AGG-2-1;2-2;2-3;2-4;2-5;2-6;2-7;2-8	99.8483	166.571
							Pro-CGG-1-1;1-2;1-3	14595.5	15904.2
							Pro-CGG-2-1	3702.95	3828.2
							Pro-TGG-1-1	1977.57	2223.39
							Pro-TGG-2-1	6865	7545.59
							Pro-TGG-3-1;3-2;3-3;3-4;3-5	22993.6	25985.8
							Ser-AGA-1-1	0.570562	0.733793
							Ser-AGA-2-1;2-2;2-3;2-4;2-5;2-6	0.570562	1.46759
							Ser-AGA-3-1	81.5903	44.0276
							Ser-AGA-4-1	54.2034	19.0786
							Ser-CGA-2-1	31.9515	17.611
							Ser-CGA-3-1	264.741	128.414
							Ser-GCT-1-1	8.55842	5.13655
							Ser-GCT-2-1	334.349	195.923
							Ser-GCT-3-1	1097.19	642.069
							Ser-GCT-4-1;4-2;4-3	26.2458	11.0069
							Ser-GCT-5-1	71.3202	41.0924
							Ser-GCT-6-1	0.570562	0
							Ser-TGA-2-1	155.193	49.8979
							Ser-TGA-3-1	2.28225	2.93517
							Ser-TGA-4-1	48.4977	27.8841
							Thr-AGT-1-1;1-2;1-3	645.876	602.444
							Thr-AGT-3-1	135.223	242.152
							Thr-AGT-5-1	115.253	108.601
							Thr-CGT-1-1	33.0926	33.7545
							Thr-CGT-2-1	1059.53	1061.8
							Thr-CGT-3-1	1353.94	1207.82
							Thr-CGT-4-1	504.376	507.051
							Thr-CGT-5-1	1.71168	0.733793
							Thr-TGT-2-1	2160.15	1498.41
							Thr-TGT-3-1	304.68	263.432
							Thr-TGT-4-1	5019.8	3589.72
							Thr-TGT-5-1	2368.97	1754.5
							Thr-TGT-6-1	83.302	68.9765
							Val-AAC-1-1;1-2;1-3;1-4;1-5	3.42337	9.53931
							Val-AAC-2-1	1346.53	931.917
							Val-AAC-3-1	266.452	195.923
							Val-AAC-4-1	217.384	222.339
							Val-AAC-5-1	10.8407	13.9421
							Val-AAC-6-1	0.570562	0
							Val-CAC-1-1;1-2;1-3;1-4;1-5;1-6;1-7;5-1	216.243	202.527
							Val-CAC-14-1	0.570562	2.20138
							Val-CAC-2-1	946.562	784.425
							Val-CAC-3-1	405.669	292.05
							Val-CAC-4-1	4362.51	3055.51
							Val-CAC-6-1	11.4112	19.0786
							Val-TAC-4-1	152.911	154.83

## Sheet: Figure 2b
This sheet contains the probe intensity data from figure 1d of each array replicate and the average value. We provide the individual gene expression for triplicate experiments in HEK293 with libraries prepped according the the Hydro-tRNA-seq protocol. This data was calculated from raw read data provided publically by Gogakos, Tasos et al. 2017. We then sum the expression of genes predicted to hyb…												Gogakos, Tasos et al. “Characterizing Expression and Processing of Precursor and Mature Human tRNAs by Hydro-tRNAseq and PAR-CLIP.” Cell reports vol. 20,6 (2017): 1463-1475. doi:10.1016/j.celrep.2017.07.029
	individual replicates							individual gene expression					summed gene expression
Probe	array 1	array 2	array 3	average arary		Probe	tRNA gene	Hydro_2	Hydro_3	Hydro_4		Probe	Hydro_2	Hydro_3	Hydro_4			Hydro_2	Hydro_3	Hydro_4
Arg-ACG	273507	467987	326440	355978		Arg-ACG	Arg-ACG-1-1;1-2;1-3	3004.46	3161.6	2321.24		Arg-ACG	16086.6	15988.2	13946.3		pearson	0.63496	0.611531	0.598961
Arg-CCG	141309	220126	164768	175401		Arg-ACG	Arg-ACG-2-1;2-2;2-3;2-4	13082.2	12826.6	11625		Arg-CCG	618.485	627.044	515.831		r2	0.403174	0.37397	0.358754
Arg-CCT	27428.8	61508.3	35259.2	41398.8		Arg-CCG	Arg-CCG-1-1;1-2;1-3	454.029	477.99	330.787		Arg-CCT	1542.93	1139.36	1859.45
Arg-TCG	15139.2	45430.9	16793	25787.7		Arg-CCG	Arg-TCG-3-1	164.456	149.054	185.044		Arg-TCG	2513.28	2307.64	2973.8		average r2	0.378633
Asn-GTT	272494	415494	281699	323229		Arg-CCT	Arg-CCT-1-1	293.944	194.501	452.785		Asn-GTT	81843.2	100861	83092.1
Asp-GTC	352013	511650	392767	418810		Arg-CCT	Arg-CCT-2-1	197.784	160.178	294.76		Asp-GTC	81575	69011.4	70537
Cys-GCA	145376	194309	157954	165880		Arg-CCT	Arg-CCT-4-1	1018.97	763.704	1088.16		Cys-GCA	12021.7	11327.2	6292.32
Glu-TTC	94991.3	123246	95885.9	104708		Arg-CCT	Arg-CCT-5-1	32.2355	20.9756	23.7446		Glu-TTC	8273.6	10981.7	13124.2
Gly-CCC	20122.6	46601.4	21614.5	29446.2		Arg-TCG	Arg-TCG-1-1	2494.15	2288.57	2968.07		Gly-CCC	14823.4	15877	19258.5
Gly-TCC	92918	175869	107867	125551		Arg-TCG	Arg-TCG-6-1	19.1228	19.0688	5.73145		Gly-TCC	3295.12	3962.81	4718.62
His-GTG	25048.4	54028.7	30451.7	36509.6		Asn-GTT	Asn-GTT-1-1	8648.4	10105.2	9497.02		His-GTG	38643.8	32230	37052.2
Ile-AAT	57700	113350	70885.9	80645.4		Asn-GTT	Asn-GTT-11-1;11-2	1954.35	2676.62	1893.84		Ile-AAT	3996.66	7075.14	5085.44
Ile-GAT	11387.5	9983.52	11712.7	11027.9		Asn-GTT	Asn-GTT-2-1;2-2;2-3;2-4;2-5;2-6;2-7;2-8	13786.4	16710.9	14004.4		Ile-GAT	72.6665	93.1191	89.2469
Ile-TAT	5211.23	15778.8	9612.42	10200.8		Asn-GTT	Asn-GTT-24-1	1623.8	1691.4	1493.45		Ile-TAT	1870.21	2512.94	1836.52
iMet-CAT	232268	335499	259111	275626		Asn-GTT	Asn-GTT-25-1	156.26	117.591	97.4347		iMet-CAT	4419.54	4521.84	8877.2
Leu-CAA	32529.8	75425.8	43180.9	50378.8		Asn-GTT	Asn-GTT-26-1	520.139	528.522	257.915		Leu-CAA	5248.92	7234.69	6460.17
Leu-TAA	1091.37	7948.98	3111.7	4050.68		Asn-GTT	Asn-GTT-3-1	14651.9	17348.1	15434		Leu-TAA	688.966	928.649	893.288
Lys-CTT	213321	301262	232593	249059		Asn-GTT	Asn-GTT-4-1	32993.3	42904.7	33393.9		Lys-CTT	14127.3	12138.2	17414.6
Lys-TTT	215213	330361	219968	255181		Asn-GTT	Asn-GTT-5-1	1724.33	2088.98	1772.66		Lys-TTT	4579.08	6316.53	3604.26
Met-CAT	29018.9	45605.4	29361.7	34662		Asn-GTT	Asn-GTT-6-1	3316.43	4210.38	3004.92		Met-CAT	2891.91	3706.01	3093.35
Phe-GAA	100776	178719	125710	135068		Asn-GTT	Asn-GTT-7-1	89.0574	90.5766	49.9455		Phe-GAA	4983.39	8934.67	3532.21
SeC-TCA	18994.8	28044.9	21581.6	22873.7		Asn-GTT	Asn-GTT-9-1	2255.39	2268.55	2067.42		SeC-TCA	5060.43	4888.59	10229
Ser-CGA	42918.5	79345.1	51299.3	57854.3		Asn-GTT	Asn-GTT-9-2	123.478	119.18	125.273		Ser-CGA	2601.24	3877.63	2905.03
Ser-tGA	13975.3	35234.7	21651.1	23620.4		Asp-GTC	Asp-GTC-1-1	8021.72	8685.5	7829.16		Ser-TGA	1021.7	1575.4	1263.38
Thr-AGT	59479.9	114160	71859.7	81833.2		Asp-GTC	Asp-GTC-2-1;2-10;2-11;2-2;2-3;2-4;2-5;2-6;2-7;2-8;2-9	44911.7	37494.6	43164.4		Thr-AGT	3249.78	4463.04	2012.56
Thr-TGT	23099.2	35574.9	23500.9	27391.7		Asp-GTC	Asp-GTC-3-1	28641.5	22831.3	19543.4		Thr-TGT	1502.5	2671.53	1236.36
Trp-CCA	25864	49040.4	35964	36956.1		Cys-GCA	Cys-GCA-1-1	1422.19	1361.83	396.289		Trp-CCA	6109.99	9204.49	5957.43
Tyr-ATA	-1266.88	-575.065	-1152.32	-998.085		Cys-GCA	Cys-GCA-10-1	157.353	182.742	34.3887		Tyr-ATA	48.0801	20.9756	32.7512
Tyr-GTA	65626.8	69321.7	67450.8	67466.4		Cys-GCA	Cys-GCA-11-1	504.294	514.221	433.134		Tyr-GTA	7536.01	5502.61	24509.3
Val-TAC	19664.3	45651.8	24172.6	29829.5		Cys-GCA	Cys-GCA-12-1	212.536	219.926	129.367		Val-TAC	2247.2	2931.82	3301.32
						Cys-GCA	Cys-GCA-13-1	115.283	158.589	22.107
						Cys-GCA	Cys-GCA-14-1	847.958	824.724	689.412
						Cys-GCA	Cys-GCA-15-1	339.292	315.588	120.36
						Cys-GCA	Cys-GCA-16-1	124.025	147.783	53.2206
						Cys-GCA	Cys-GCA-17-1	3284.74	2801.2	1068.51
						Cys-GCA	Cys-GCA-18-1	186.31	192.912	72.0525
						Cys-GCA	Cys-GCA-19-1	150.797	176.386	46.6704
						Cys-GCA	Cys-GCA-2-1;2-2;2-3;2-4	366.064	354.361	403.658
						Cys-GCA	Cys-GCA-20-1	30.5964	23.5181	13.9192
						Cys-GCA	Cys-GCA-21-1	66.1101	62.2913	24.5634
						Cys-GCA	Cys-GCA-3-1	140.962	150.325	63.8648
						Cys-GCA	Cys-GCA-4-1	527.788	529.794	548.582
						Cys-GCA	Cys-GCA-5-1	1049.57	883.519	805.678
						Cys-GCA	Cys-GCA-6-1	1076.88	1030.98	241.54
						Cys-GCA	Cys-GCA-7-1	812.99	741.139	642.741
						Cys-GCA	Cys-GCA-8-1	421.793	441.442	401.202
						Cys-GCA	Cys-GCA-9-1;9-2;9-3;9-4	184.125	213.888	81.0591
						Glu-TTC	Glu-TTC-1-1;1-2	2467.38	3126.96	4676.86
						Glu-TTC	Glu-TTC-2-1;2-2	5806.22	7854.74	8447.34
						Gly-CCC	Gly-CCC-2-1;2-2	14823.4	15877	19258.5
						Gly-TCC	Gly-TCC-1-1	1115.68	1443.19	1493.45
						Gly-TCC	Gly-TCC-2-1;2-2;2-3;2-4;2-5;2-6	1838.52	2082.31	2439.14
						Gly-TCC	Gly-TCC-3-1	1398.15	1799.77	2228.72
						Gly-TCC	Gly-TCC-4-1	58.461	80.7244	50.7643
						His-GTG	His-GTG-1-1;1-2;1-3;1-4;1-5;1-6;1-7;1-8;1-9	38643.8	32230	37052.2
						Ile-AAT	Ile-AAT-1-1	744.695	1440.33	991.541
						Ile-AAT	Ile-AAT-12-1	30.05	20.6578	32.7512
						Ile-AAT	Ile-AAT-2-1	39.8846	24.7894	40.9389
						Ile-AAT	Ile-AAT-3-1	61.7392	42.5869	65.5023
						Ile-AAT	Ile-AAT-4-1	660.008	1124.1	823.692
						Ile-AAT	Ile-AAT-5-1;5-2;5-3;5-4;5-5	771.467	1464.16	964.521
						Ile-AAT	Ile-AAT-6-1	44.2555	43.8581	66.3211
						Ile-AAT	Ile-AAT-7-1;7-2	810.259	1468.29	1008.74
						Ile-AAT	Ile-AAT-8-1	834.299	1446.37	1091.43
						Ile-GAT	Ile-GAT-1-1;1-2;1-3	72.6665	93.1191	89.2469
						Ile-TAT	Ile-TAT-1-1	871.451	1220.72	963.703
						Ile-TAT	Ile-TAT-2-1;2-2;2-3	902.048	1160.02	798.309
						Ile-TAT	Ile-TAT-3-1	96.7065	132.21	74.5089
						iMet-CAT	iMet-CAT-1-1;1-2;1-3;1-4;1-5;1-6;1-7;1-8	4388.4	4495.78	8854.27
						iMet-CAT	iMet-CAT-2-1	31.1428	26.0606	22.9258
						Leu-CAA	Leu-CAA-1-1;1-2	1603.03	2095.02	1903.66
						Leu-CAA	Leu-CAA-2-1	1048.47	1429.2	1351.8
						Leu-CAA	Leu-CAA-3-1	1511.24	2272.04	1703.88
						Leu-CAA	Leu-CAA-4-1	1086.17	1438.42	1500.82
						Leu-TAA	Leu-TAA-1-1	495.553	739.868	731.988
						Leu-TAA	Leu-TAA-3-1	104.902	120.133	95.7971
						Leu-TAA	Leu-TAA-4-1	88.511	68.6475	65.5023
						Lys-CTT	Lys-CTT-1-1;1-2	4223.4	3507.06	6647.67
						Lys-CTT	Lys-CTT-2-1;2-2;2-3;2-4;2-5	5330.33	3412.99	5428.5
						Lys-CTT	Lys-CTT-3-1	230.566	188.463	232.533
						Lys-CTT	Lys-CTT-4-1	2960.2	3906.24	3340.62
						Lys-CTT	Lys-CTT-5-1	1371.92	1107.58	1759.56
						Lys-CTT	Lys-CTT-7-1	10.9273	15.8906	5.73145
						Lys-TTT	Lys-TTT-2-1	38.7919	36.5485	33.5699
						Lys-TTT	Lys-TTT-3-1;3-2;3-3;3-4;3-5	3673.21	5266.79	2869.82
						Lys-TTT	Lys-TTT-4-1	783.487	901.634	623.909
						Lys-TTT	Lys-TTT-5-1	83.5938	111.552	76.9652
						Met-CAT	Met-CAT-2-1	214.721	373.112	327.512
						Met-CAT	Met-CAT-3-1;3-2	1839.06	2375.97	2006.01
						Met-CAT	Met-CAT-6-1	838.123	956.934	759.827
						Phe-GAA	Phe-GAA-1-1;1-2;1-3;1-4;1-5;1-6	4449.59	8242.79	3213.71
						Phe-GAA	Phe-GAA-2-1	168.28	206.578	88.4281
						Phe-GAA	Phe-GAA-3-1	231.659	300.969	142.468
						Phe-GAA	Phe-GAA-4-1	133.859	184.331	87.6093
						SeC-TCA	SeC-TCA-1-1	5054.42	4884.14	10216.7
						SeC-TCA	SeC-TCA-2-1	6.01001	4.44938	12.2817
						Ser-CGA	Ser-CGA-4-1	2601.24	3877.63	2905.03
						Ser-TGA	Ser-CGA-1-1	478.615	716.985	461.791
						Ser-TGA	Ser-TGA-1-1	543.086	858.412	801.585
						Thr-AGT	Thr-AGT-2-1;2-2	1268.66	1718.41	811.41
						Thr-AGT	Thr-AGT-4-1	705.357	995.389	428.221
						Thr-AGT	Thr-AGT-6-1	1275.76	1749.24	772.927
						Thr-TGT	Thr-TGT-1-1	1502.5	2671.53	1236.36
						Trp-CCA	Trp-CCA-1-1	668.204	811.376	869.543
						Trp-CCA	Trp-CCA-2-1	2619.27	4578.73	1724.35
						Trp-CCA	Trp-CCA-3-1;3-2;3-3	624.495	788.493	858.08
						Trp-CCA	Trp-CCA-4-1	1606.31	2236.45	1667.03
						Trp-CCA	Trp-CCA-5-1	591.713	789.447	838.43
						Tyr-ATA	Tyr-ATA-1-1	48.0801	20.9756	32.7512
						Tyr-GTA	Tyr-GTA-1-1	602.64	396.312	2299.95
						Tyr-GTA	Tyr-GTA-2-1	2267.41	1245.19	8219.72
						Tyr-GTA	Tyr-GTA-3-1	71.5737	64.516	64.6835
						Tyr-GTA	Tyr-GTA-4-1	1729.79	1786.42	1964.25
						Tyr-GTA	Tyr-GTA-5-1;5-2;5-3;5-4;5-5	1424.37	894.007	5443.24
						Tyr-GTA	Tyr-GTA-6-1	71.5737	77.5463	68.7774
						Tyr-GTA	Tyr-GTA-7-1	416.33	403.304	2986.91
						Tyr-GTA	Tyr-GTA-8-1	785.672	521.848	3300.5
						Tyr-GTA	Tyr-GTA-9-1	166.641	113.459	161.299
						Val-TAC	Val-TAC-1-1;1-2	682.409	860.637	903.113
						Val-TAC	Val-TAC-2-1	1091.09	1343.71	1938.05
						Val-TAC	Val-TAC-3-1	473.698	727.473	460.154
							Ala-AGC-1-1	317.438	349.276	357.806
							Ala-AGC-10-1;10-2	24.5864	31.1456	22.9258
							Ala-AGC-11-1	916.253	1062.77	782.753
							Ala-AGC-12-1;12-2;12-3	22.4009	23.5181	14.738
							Ala-AGC-13-1;13-2;13-3	34.9673	42.5869	24.5634
							Ala-AGC-14-1;14-2	23.4937	33.0525	13.1005
							Ala-AGC-15-1	134.406	218.019	174.4
							Ala-AGC-16-1	16.3909	16.8441	14.738
							Ala-AGC-2-1;2-2;7-1	737.046	712.536	1075.88
							Ala-AGC-24-1	142.601	139.838	151.474
							Ala-AGC-3-1	817.908	793.896	952.24
							Ala-AGC-4-1	2319.32	2288.57	3086.8
							Ala-AGC-5-1	139.323	116.637	119.542
							Ala-AGC-6-1	3826.19	4201.48	1858.63
							Ala-AGC-8-1;8-2	1463.16	1767.04	1168.4
							Ala-AGC-9-1;9-2	32.7819	21.6113	21.2883
							Ala-CGC-1-1	816.269	962.337	959.609
							Ala-CGC-2-1	933.191	1027.17	1126.64
							Ala-CGC-3-1	642.525	783.408	711.519
							Ala-CGC-4-1	845.226	793.26	718.069
							Ala-TGC-1-1	373.167	327.983	343.068
							Ala-TGC-2-1	804.249	945.81	1024.29
							Ala-TGC-3-1;3-2	911.336	1026.53	1106.99
							Ala-TGC-4-1	3279.28	3695.84	2407.21
							Ala-TGC-5-1	423.432	515.174	516.649
							Ala-TGC-6-1	348.034	296.519	282.479
							Ala-TGC-7-1	90.1501	63.8803	70.415
							Arg-CCG-2-1	4317.37	3503.25	5472.72
							Arg-CCT-3-1	417.969	422.691	519.106
							Arg-TCG-2-1	145.333	174.797	202.238
							Arg-TCG-4-1	37.6991	43.8581	49.9455
							Arg-TCG-5-1	159.538	135.706	205.513
							Arg-TCT-1-1	3978.63	3200.69	4197.88
							Arg-TCT-2-1	417.969	404.575	371.726
							Arg-TCT-3-1;3-2	535.437	512.314	556.77
							Arg-TCT-4-1	275.914	210.074	347.162
							Arg-TCT-5-1	56.8219	54.0281	31.9324
							Asn-26-1	34.421	29.8744	18.0131
							Asn-GTT-10-1	428.35	400.444	144.105
							Asn-GTT-12-1	56.8219	44.8116	22.107
							Asn-GTT-8-1	39.8846	39.4088	14.738
							Cys-GCA-22-1	19.6691	22.5647	4.09389
							Cys-GCA-23-1	52.451	41.9513	18.8319
							Gln-CTG-1-1;1-2;1-3;1-4;1-5	4944.05	3627.2	6695.15
							Gln-CTG-2-1	8209.67	8461.44	8191.88
							Gln-CTG-3-1;3-2	4431.56	3528.04	3686.96
							Gln-CTG-4-1;4-2	3007.19	2438.89	2793.67
							Gln-CTG-5-1	3890.12	2622.27	5414.58
							Gln-CTG-6-1	317.984	317.177	442.141
							Gln-CTG-7-1	19.1228	18.1153	22.9258
							Gln-TTG-1-1	961.602	1507.07	1244.54
							Gln-TTG-2-1	944.664	1322.1	1128.28
							Gln-TTG-3-1;3-2;3-3	1056.12	1518.19	1215.07
							Gln-TTG-4-1	21.8546	26.3784	35.2075
							Glu-CTC-1-1;1-2;1-3;1-4;1-5;1-6;1-7	2803.94	2555.85	3207.98
							Glu-CTC-2-1	638.154	495.152	1102.9
							Glu-TTC-14-1	1061.59	949.624	1292.85
							Glu-TTC-3-1	892.76	861.908	740.176
							Glu-TTC-4-1;4-2	1917.19	1708.24	1919.22
							Gly-CCC-1-1;1-2	8068.16	7981.55	6619.83
							Gly-CCC-3-1	136.591	100.111	129.367
							Gly-GCC-1-1;1-2;1-3;1-4;1-5	153085	137962	103068
							Gly-GCC-2-1;2-2;2-3;2-4;2-5;2-6	8715.61	10085.5	8480.09
							Gly-GCC-3-1	325.633	290.481	158.843
							Gly-GCC-4-1	98.3456	78.1819	70.415
							Gly-GCC-5-1	234.937	229.461	131.005
							Ile-AAT-9-1	42.6164	34.006	63.046
							Leu-AAG-1-1;1-2;1-3	585.703	586.046	422.49
							Leu-AAG-2-1;2-2;2-3;2-4	784.033	855.552	1067.69
							Leu-AAG-3-1	228.38	283.807	198.963
							Leu-AAG-4-1	293.944	315.906	209.607
							Leu-CAA-5-1	5.46364	1.27125	3.27512
							Leu-CAA-6-1	110.912	122.04	121.998
							Leu-CAG-1-1;1-2;1-3;1-4;1-5;1-6;1-7	2569.55	2992.21	3072.88
							Leu-CAG-2-1;2-2	824.464	1029.08	950.602
							Leu-TAA-2-1	315.252	327.347	538.756
							Leu-TAG-1-1	405.949	426.505	449.51
							Leu-TAG-2-1	422.886	500.237	589.521
							Leu-TAG-3-1	1166.49	1237.24	1548.31
							Lys-CTT-10-1	80.3156	89.6232	61.4084
							Lys-CTT-11-1	5.46364	5.40281	4.91267
							Lys-CTT-8-1	72.1201	89.941	27.0197
							Lys-CTT-9-1	28.9573	25.1072	36.0263
							Lys-TTT-1-1	30.05	36.2306	30.2948
							Lys-TTT-11-1	6.01001	4.13156	9.00657
							Lys-TTT-6-1	1752.74	2015.89	1420.58
							Lys-TTT-7-1	696.615	700.459	379.913
							Met-CAT-1-1	957.231	1024.63	609.171
							Met-CAT-4-1;4-2;4-3	493.913	742.728	685.318
							Met-CAT-5-1;5-2	7.10274	11.1234	9.82535
							Met-CAT-7-1	21.3082	22.2469	13.9192
							Phe-GAA-6-1	19.6691	13.6659	7.36901
							Pro-AGG-1-1	324.541	291.752	293.123
							Pro-AGG-2-1;2-2;2-3;2-4;2-5;2-6;2-7;2-8	342.571	307.643	249.728
							Pro-CGG-1-1;1-2;1-3	386.28	363.26	316.867
							Pro-CGG-2-1	469.873	322.898	219.433
							Pro-TGG-1-1	426.164	383.282	293.942
							Pro-TGG-2-1	5589.31	3703.15	4389.47
							Pro-TGG-3-1;3-2;3-3;3-4;3-5	1575.17	1380.26	923.583
							Ser-AGA-1-1	197.238	257.11	475.711
							Ser-AGA-2-1;2-2;2-3;2-4;2-5;2-6	187.949	223.422	307.042
							Ser-AGA-3-1	428.896	677.894	1278.11
							Ser-AGA-4-1	673.121	592.721	475.711
							Ser-CGA-2-1	26.2255	43.2225	16.3756
							Ser-CGA-3-1	502.655	645.16	162.937
							Ser-GCT-1-1	441.463	492.927	697.6
							Ser-GCT-2-1	1046.83	1221.04	1671.13
							Ser-GCT-3-1	1519.99	1835.37	2133.74
							Ser-GCT-4-1;4-2;4-3	855.06	900.363	1355.9
							Ser-GCT-5-1	2256.49	2695.05	3799.13
							Ser-GCT-6-1	1137.53	1080.25	1459.88
							Ser-TGA-2-1	185.218	287.938	478.167
							Ser-TGA-3-1	151.889	206.578	310.317
							Ser-TGA-4-1	2259.76	2922.92	5128.01
							Thr-AGT-1-1;1-2;1-3	155.168	205.625	134.28
							Thr-AGT-3-1	1469.17	1910.69	1016.1
							Thr-AGT-5-1	144.24	193.866	116.267
							Thr-CGT-1-1	252.42	384.235	212.064
							Thr-CGT-2-1	1905.72	2757.02	1665.4
							Thr-CGT-3-1	1377.93	1783.25	1039.03
							Thr-CGT-4-1	2436.24	3050.05	1770.2
							Thr-CGT-5-1	845.226	778.959	819.598
							Thr-TGT-2-1	1046.29	901.952	976.803
							Thr-TGT-3-1	613.567	635.307	601.802
							Thr-TGT-4-1	880.193	884.473	766.377
							Thr-TGT-5-1	839.762	861.272	726.257
							Thr-TGT-6-1	526.695	526.616	546.125
							Val-AAC-1-1;1-2;1-3;1-4;1-5	10466.2	13352.9	9348
							Val-AAC-2-1	10924	13960.2	10107
							Val-AAC-3-1	749.612	1138.4	921.126
							Val-AAC-4-1	9993.55	12807.8	9190.79
							Val-AAC-5-1	125.664	131.257	76.9652
							Val-AAC-6-1	345.849	237.724	194.051
							Val-CAC-1-1;1-2;1-3;1-4;1-5;1-6;1-7;5-1	10557.9	13420	9568.25
							Val-CAC-14-1	380.816	333.703	196.507
							Val-CAC-2-1	4375.29	4513.26	7993.74
							Val-CAC-3-1	5557.62	5525.81	7768.57
							Val-CAC-4-1	580.239	565.071	674.674
							Val-CAC-6-1	13.6591	22.5647	27.0197
							Val-TAC-4-1	653.998	850.467	466.704
